# Supplementary material for: Antiviral efficacy of favipiravir against Zika and SARS-CoV-2 viruses in non-human primates
Source: Nat Commun. 2022 Aug 30;13:5108. doi: 10.1038/s41467-022-32565-w (PMC9427089; doi:10.1038/s41467-022-32565-w)
Supplement: Supplementary file 4 — Source data [file 41467_2022_32565_MOESM4_ESM.xlsx]

## Sheet: Summary
Marlin & al.
Data source file
	Figure 2
	Figure 3	panel a	panel b	panel c	panel d	panel e	panel f	panel g
	Figure 4	panel a	panel b	panel c	panel d	panel e	panel f	panel g	panel h	panel i
	Figure 5	panel a	panel b	panel c	panel d
	Supplementary Figure 1
	Supplementary Figure 2
	Supplementary Figure 3
	Supplementary Figure 4
	Supplementary Figure 5	panel a	panel b	panel c	panel d	panel e	panel f	panel g	panel h
	Supplementary Figure 6
	Supplementary Figure 7
	Supplementary Figure 8
	Supplementary Figure 9	panel a	panel d
	Supplementary Figure 10	panel a	panel b

## Sheet: Animal description
Animal description
GROUP Name	Code	Sex	Date Birth
ZIKV CTRL	MF1	male	16/12/2013
ZIKV CTRL	MF3	male	31/12/2012
ZIKV CTRL	MF5	male	17/05/2013
ZIKV CTRL	MF6	male	28/07/2013
ZIKV CTRL	MF7	male	29/11/2013
ZIKV CTRL	MF8	male	03/02/2014
ZIKV 150mg/kg BID	MF2	male	12/01/2013
ZIKV 150mg/kg BID	MF9	male	14/01/2014
ZIKV 150mg/kg BID	MF4	male	27/01/2014
ZIKV 150mg/kg BID	MF10	male	19/10/2013
ZIKV 150mg/kg BID	MF11	male	15/01/2014
ZIKV 150mg/kg BID	MF12	male	25/03/2014
SARS-CoV-2 CTRL	MF13	female	10/05/2013
SARS-CoV-2 CTRL	MF14	female	16/10/2013
SARS-CoV-2 CTRL	MF15	female	30/10/2013
SARS-CoV-2 CTRL	MF16	female	11/11/2013
SARS-CoV-2 CTRL	MF17	female	03/02/2014
SARS-CoV-2 CTRL	MF28	male	2017-04-02
SARS-CoV-2 CTRL	MF29	female	2016-04-16
SARS-CoV-2 CTRL	MF30	male	2015-01-15
SARS-CoV-2 CTRL	MF31	female	2017-03-21
SARS-CoV-2 CTRL	MF32	male	2017-03-14
SARS-CoV-2 180mg/kg BID	MF18	female	12/09/2013
SARS-CoV-2 180mg/kg BID	MF19	female	01/11/2013
SARS-CoV-2 180mg/kg BID	MF20	female	01/12/2013
SARS-CoV-2 180mg/kg BID	MF21	female	14/01/2014
SARS-CoV-2 180mg/kg BID	MF22	female	22/02/2014
SARS-CoV-2 150mg/kg BID	MF23	female	01/07/2013
SARS-CoV-2 150mg/kg BID	MF24	female	12/08/2013
SARS-CoV-2 150mg/kg BID	MF25	female	11/09/2013
SARS-CoV-2 150mg/kg BID	MF26	female	01/10/2013
SARS-CoV-2 150mg/kg BID	MF27	female	19/11/2013
SARS-CoV-2 150mg/kg BID	MF38	male	2016-12-07
SARS-CoV-2 150mg/kg BID	MF39	male	2016-12-13
SARS-CoV-2 150mg/kg BID	MF40	male	2016-05-11
SARS-CoV-2 150mg/kg BID	MF41	female	2016-04-17
SARS-CoV-2 150mg/kg BID	MF42	male	2017-03-11
SARS-CoV-2 100mg/kg BID	MF33	female	2016-04-08
SARS-CoV-2 100mg/kg BID	MF34	male	2016-05-09
SARS-CoV-2 100mg/kg BID	MF35	female	2016-04-16
SARS-CoV-2 100mg/kg BID	MF36	male	2017-03-06
SARS-CoV-2 100mg/kg BID	MF37	male	2017-03-09

## Sheet: Fig2
Figure 2
Animal ID	Group	day post treatment initiation	Assay	FPV conc. (µg/mL)
MF1	150 mg/kg BID	0	FPV dosage	1
MF1	150 mg/kg BID	0.33	FPV dosage	162.7
MF1	150 mg/kg BID	1	FPV dosage	291.6
MF1	150 mg/kg BID	5.42	FPV dosage	91.7
MF1	150 mg/kg BID	7	FPV dosage	59.7
MF1	150 mg/kg BID	8.58	FPV dosage	35.3
MF1	150 mg/kg BID	12.42	FPV dosage	101.6
MF1	150 mg/kg BID	14	FPV dosage	117.9
MF1	150 mg/kg BID	15	FPV dosage	128.9
MF2	150 mg/kg BID	0	FPV dosage	1
MF2	150 mg/kg BID	0.33	FPV dosage	34.4
MF2	150 mg/kg BID	1	FPV dosage	310.6
MF2	150 mg/kg BID	5.42	FPV dosage	39.5
MF2	150 mg/kg BID	7	FPV dosage	35.5
MF2	150 mg/kg BID	8.58	FPV dosage	19.4
MF2	150 mg/kg BID	12.42	FPV dosage	69.6
MF2	150 mg/kg BID	14	FPV dosage	152.8
MF2	150 mg/kg BID	15	FPV dosage	188.2
MF3	150 mg/kg BID	0	FPV dosage	1
MF3	150 mg/kg BID	0.33	FPV dosage	164
MF3	150 mg/kg BID	1	FPV dosage	167.1
MF3	150 mg/kg BID	5.42	FPV dosage	126
MF3	150 mg/kg BID	7	FPV dosage	96.2
MF3	150 mg/kg BID	8.58	FPV dosage	44.3
MF3	150 mg/kg BID	12.42	FPV dosage	89.5
MF3	150 mg/kg BID	14	FPV dosage	85
MF3	150 mg/kg BID	15	FPV dosage	81.7
MF4	150 mg/kg BID	0	FPV dosage	1
MF4	150 mg/kg BID	0.33	FPV dosage	5.2
MF4	150 mg/kg BID	1	FPV dosage	65.7
MF4	150 mg/kg BID	5.42	FPV dosage	48.4
MF4	150 mg/kg BID	7	FPV dosage	54.3
MF4	150 mg/kg BID	8.58	FPV dosage	37.6
MF4	150 mg/kg BID	12.42	FPV dosage	49.3
MF4	150 mg/kg BID	14	FPV dosage	170.1
MF4	150 mg/kg BID	15	FPV dosage	98.1

## Sheet: Figure 3a,b,c,d
Figure 3a,b,c,d
Animal ID	Group	dpe	Assay	ZIKV Viral load (copies/mL)
MF1	Control	0	RT-qPCR ZIKV	<LOD			ND	Not Determined
MF1	Control	0.5	RT-qPCR ZIKV	<LOD			<LOD	Under the limit of detection
MF1	Control	1	RT-qPCR ZIKV	1830000
MF1	Control	1.5	RT-qPCR ZIKV	10700000
MF1	Control	2	RT-qPCR ZIKV	13700000
MF1	Control	2.5	RT-qPCR ZIKV	8020000
MF1	Control	3	RT-qPCR ZIKV	2580000
MF1	Control	3.5	RT-qPCR ZIKV	388000
MF1	Control	4	RT-qPCR ZIKV	17000
MF1	Control	5	RT-qPCR ZIKV	<LOD
MF1	Control	7	RT-qPCR ZIKV	861
MF1	Control	10	RT-qPCR ZIKV	<LOD
MF3	Control	0	RT-qPCR ZIKV	<LOD
MF3	Control	0.5	RT-qPCR ZIKV	<LOD
MF3	Control	1	RT-qPCR ZIKV	5530000
MF3	Control	1.5	RT-qPCR ZIKV	10700000
MF3	Control	2	RT-qPCR ZIKV	33100000
MF3	Control	2.5	RT-qPCR ZIKV	29200000
MF3	Control	3	RT-qPCR ZIKV	378000
MF3	Control	3.5	RT-qPCR ZIKV	360000
MF3	Control	4	RT-qPCR ZIKV	10600
MF3	Control	5	RT-qPCR ZIKV	17500
MF3	Control	7	RT-qPCR ZIKV	<LOD
MF3	Control	10	RT-qPCR ZIKV	<LOD
MF5	Control	0	RT-qPCR ZIKV	<LOD
MF5	Control	0.5	RT-qPCR ZIKV	<LOD
MF5	Control	1	RT-qPCR ZIKV	322000
MF5	Control	1.5	RT-qPCR ZIKV	652000
MF5	Control	2	RT-qPCR ZIKV	652000
MF5	Control	2.5	RT-qPCR ZIKV	77600
MF5	Control	3	RT-qPCR ZIKV	18100
MF5	Control	3.5	RT-qPCR ZIKV	ND
MF5	Control	4	RT-qPCR ZIKV	1700
MF5	Control	5	RT-qPCR ZIKV	200
MF5	Control	7	RT-qPCR ZIKV	<LOD
MF5	Control	10	RT-qPCR ZIKV	<LOD
MF6	Control	0	RT-qPCR ZIKV	<LOD
MF6	Control	0.5	RT-qPCR ZIKV	<LOD
MF6	Control	1	RT-qPCR ZIKV	145000
MF6	Control	1.5	RT-qPCR ZIKV	477000
MF6	Control	2	RT-qPCR ZIKV	81200
MF6	Control	2.5	RT-qPCR ZIKV	32600
MF6	Control	3	RT-qPCR ZIKV	770
MF6	Control	3.5	RT-qPCR ZIKV	401
MF6	Control	4	RT-qPCR ZIKV	<LOD
MF6	Control	5	RT-qPCR ZIKV	<LOD
MF6	Control	7	RT-qPCR ZIKV	<LOD
MF6	Control	10	RT-qPCR ZIKV	<LOD
MF7	Control	0	RT-qPCR ZIKV	<LOD
MF7	Control	0.5	RT-qPCR ZIKV	<LOD
MF7	Control	1	RT-qPCR ZIKV	140000
MF7	Control	1.5	RT-qPCR ZIKV	652000
MF7	Control	2	RT-qPCR ZIKV	4460000
MF7	Control	2.5	RT-qPCR ZIKV	2490000
MF7	Control	3	RT-qPCR ZIKV	733000
MF7	Control	3.5	RT-qPCR ZIKV	99000
MF7	Control	4	RT-qPCR ZIKV	2700
MF7	Control	5	RT-qPCR ZIKV	<LOD
MF7	Control	7	RT-qPCR ZIKV	<LOD
MF7	Control	10	RT-qPCR ZIKV	<LOD
MF8	Control	0	RT-qPCR ZIKV	<LOD
MF8	Control	0.5	RT-qPCR ZIKV	<LOD
MF8	Control	1	RT-qPCR ZIKV	205000
MF8	Control	1.5	RT-qPCR ZIKV	672000
MF8	Control	2	RT-qPCR ZIKV	1250000
MF8	Control	2.5	RT-qPCR ZIKV	1100000
MF8	Control	3	RT-qPCR ZIKV	249000
MF8	Control	3.5	RT-qPCR ZIKV	37000
MF8	Control	4	RT-qPCR ZIKV	2370
MF8	Control	5	RT-qPCR ZIKV	<LOD
MF8	Control	7	RT-qPCR ZIKV	<LOD
MF8	Control	10	RT-qPCR ZIKV	<LOD
MF10	150 mg/kg BID	0	RT-qPCR ZIKV	<LOD
MF10	150 mg/kg BID	0.5	RT-qPCR ZIKV	<LOD
MF10	150 mg/kg BID	1	RT-qPCR ZIKV	198000
MF10	150 mg/kg BID	1.5	RT-qPCR ZIKV	93300
MF10	150 mg/kg BID	2	RT-qPCR ZIKV	27800
MF10	150 mg/kg BID	2.5	RT-qPCR ZIKV	13700
MF10	150 mg/kg BID	3	RT-qPCR ZIKV	4650
MF10	150 mg/kg BID	3.5	RT-qPCR ZIKV	9080
MF10	150 mg/kg BID	4	RT-qPCR ZIKV	<LOD
MF10	150 mg/kg BID	5	RT-qPCR ZIKV	<LOD
MF10	150 mg/kg BID	7	RT-qPCR ZIKV	<LOD
MF10	150 mg/kg BID	10	RT-qPCR ZIKV	<LOD
MF11	150 mg/kg BID	0	RT-qPCR ZIKV	<LOD
MF11	150 mg/kg BID	0.5	RT-qPCR ZIKV	<LOD
MF11	150 mg/kg BID	1	RT-qPCR ZIKV	2920
MF11	150 mg/kg BID	1.5	RT-qPCR ZIKV	1410
MF11	150 mg/kg BID	2	RT-qPCR ZIKV	680
MF11	150 mg/kg BID	2.5	RT-qPCR ZIKV	434
MF11	150 mg/kg BID	3	RT-qPCR ZIKV	<LOD
MF11	150 mg/kg BID	3.5	RT-qPCR ZIKV	<LOD
MF11	150 mg/kg BID	4	RT-qPCR ZIKV	<LOD
MF11	150 mg/kg BID	5	RT-qPCR ZIKV	<LOD
MF11	150 mg/kg BID	7	RT-qPCR ZIKV	<LOD
MF11	150 mg/kg BID	10	RT-qPCR ZIKV	<LOD
MF12	150 mg/kg BID	0	RT-qPCR ZIKV	<LOD
MF12	150 mg/kg BID	0.5	RT-qPCR ZIKV	<LOD
MF12	150 mg/kg BID	1	RT-qPCR ZIKV	195000
MF12	150 mg/kg BID	1.5	RT-qPCR ZIKV	219000
MF12	150 mg/kg BID	2	RT-qPCR ZIKV	254000
MF12	150 mg/kg BID	2.5	RT-qPCR ZIKV	500000
MF12	150 mg/kg BID	3	RT-qPCR ZIKV	402000
MF12	150 mg/kg BID	3.5	RT-qPCR ZIKV	19900
MF12	150 mg/kg BID	4	RT-qPCR ZIKV	308
MF12	150 mg/kg BID	5	RT-qPCR ZIKV	<LOD
MF12	150 mg/kg BID	7	RT-qPCR ZIKV	<LOD
MF12	150 mg/kg BID	10	RT-qPCR ZIKV	<LOD
MF2	150 mg/kg BID	0	RT-qPCR ZIKV	<LOD
MF2	150 mg/kg BID	0.5	RT-qPCR ZIKV	<LOD
MF2	150 mg/kg BID	1	RT-qPCR ZIKV	<LOD
MF2	150 mg/kg BID	1.5	RT-qPCR ZIKV	17400
MF2	150 mg/kg BID	2	RT-qPCR ZIKV	49800
MF2	150 mg/kg BID	2.5	RT-qPCR ZIKV	106000
MF2	150 mg/kg BID	3	RT-qPCR ZIKV	43800
MF2	150 mg/kg BID	3.5	RT-qPCR ZIKV	33600
MF2	150 mg/kg BID	4	RT-qPCR ZIKV	24800
MF2	150 mg/kg BID	5	RT-qPCR ZIKV	182000
MF2	150 mg/kg BID	7	RT-qPCR ZIKV	261000
MF2	150 mg/kg BID	10	RT-qPCR ZIKV	157
MF4	150 mg/kg BID	0	RT-qPCR ZIKV	<LOD
MF4	150 mg/kg BID	0.5	RT-qPCR ZIKV	1550
MF4	150 mg/kg BID	1	RT-qPCR ZIKV	<LOD
MF4	150 mg/kg BID	1.5	RT-qPCR ZIKV	2700
MF4	150 mg/kg BID	2	RT-qPCR ZIKV	11100
MF4	150 mg/kg BID	2.5	RT-qPCR ZIKV	ND
MF4	150 mg/kg BID	3	RT-qPCR ZIKV	11000
MF4	150 mg/kg BID	3.5	RT-qPCR ZIKV	7160
MF4	150 mg/kg BID	4	RT-qPCR ZIKV	<LOD
MF4	150 mg/kg BID	5	RT-qPCR ZIKV	<LOD
MF4	150 mg/kg BID	7	RT-qPCR ZIKV	789
MF4	150 mg/kg BID	10	RT-qPCR ZIKV	<LOD
MF9	150 mg/kg BID	0	RT-qPCR ZIKV	<LOD
MF9	150 mg/kg BID	0.5	RT-qPCR ZIKV	<LOD
MF9	150 mg/kg BID	1	RT-qPCR ZIKV	40700
MF9	150 mg/kg BID	1.5	RT-qPCR ZIKV	46100
MF9	150 mg/kg BID	2	RT-qPCR ZIKV	253000
MF9	150 mg/kg BID	2.5	RT-qPCR ZIKV	194000
MF9	150 mg/kg BID	3	RT-qPCR ZIKV	3970000
MF9	150 mg/kg BID	3.5	RT-qPCR ZIKV	478000
MF9	150 mg/kg BID	4	RT-qPCR ZIKV	20400
MF9	150 mg/kg BID	5	RT-qPCR ZIKV	<LOD
MF9	150 mg/kg BID	7	RT-qPCR ZIKV	<LOD
MF9	150 mg/kg BID	10	RT-qPCR ZIKV	<LOD

## Sheet: Figure 3e,f
Figure 3e,f
Animal ID	Group	Assay	Geometric mean FPV plasmatic concentration (µg/mL)
MF1	Control	FPV dosage	0
MF3	Control	FPV dosage	0
MF5	Control	FPV dosage	0
MF6	Control	FPV dosage	0
MF7	Control	FPV dosage	0
MF8	Control	FPV dosage	0
MF4	150 mg/kg BID	FPV dosage	52.53
MF2	150 mg/kg BID	FPV dosage	59.45
MF12	150 mg/kg BID	FPV dosage	63.08
MF11	150 mg/kg BID	FPV dosage	197.55
MF9	150 mg/kg BID	FPV dosage	271.35
MF10	150 mg/kg BID	FPV dosage	361.59

## Sheet: Fig 3g, Sup Fig S2
Figure 3g; Supplementary Figure S2
Soluble factor	Animal ID	Group	dpe	Value (pg/mL)
IL1RA	MF1	Control	BL	17
IL1RA	MF1	Control	0	144
IL1RA	MF1	Control	1	3039
IL1RA	MF1	Control	2	295
IL1RA	MF1	Control	3	140
IL1RA	MF1	Control	4	113
IL1RA	MF1	Control	5	143
IL1RA	MF1	Control	7	415
IL1RA	MF3	Control	BL	0
IL1RA	MF3	Control	0	95
IL1RA	MF3	Control	1	2650
IL1RA	MF3	Control	2	193
IL1RA	MF3	Control	3	144
IL1RA	MF3	Control	4	50
IL1RA	MF3	Control	5	160
IL1RA	MF3	Control	7	323
IL1RA	MF5	Control	BL	99
IL1RA	MF5	Control	0	179
IL1RA	MF5	Control	1	193
IL1RA	MF5	Control	2	270
IL1RA	MF5	Control	3	66
IL1RA	MF5	Control	4	249
IL1RA	MF5	Control	5	146
IL1RA	MF5	Control	7	222
IL1RA	MF6	Control	BL	28
IL1RA	MF6	Control	0	0
IL1RA	MF6	Control	1	440
IL1RA	MF6	Control	2	378
IL1RA	MF6	Control	3	211
IL1RA	MF6	Control	4	116
IL1RA	MF6	Control	5	70
IL1RA	MF6	Control	7	57
IL1RA	MF7	Control	BL	38
IL1RA	MF7	Control	0	122
IL1RA	MF7	Control	1	817
IL1RA	MF7	Control	2	226
IL1RA	MF7	Control	3	113
IL1RA	MF7	Control	4	95
IL1RA	MF7	Control	5	95
IL1RA	MF7	Control	7	233
IL1RA	MF8	Control	BL	3
IL1RA	MF8	Control	0	48
IL1RA	MF8	Control	1	445
IL1RA	MF8	Control	2	144
IL1RA	MF8	Control	3	614
IL1RA	MF8	Control	4	113
IL1RA	MF8	Control	5	83
IL1RA	MF8	Control	7	155
IL1RA	MF2	150 mg/kg BID	BL	199
IL1RA	MF2	150 mg/kg BID	0	165
IL1RA	MF2	150 mg/kg BID	1	57
IL1RA	MF2	150 mg/kg BID	2	17
IL1RA	MF2	150 mg/kg BID	3	66
IL1RA	MF2	150 mg/kg BID	4	3012
IL1RA	MF2	150 mg/kg BID	5	89
IL1RA	MF2	150 mg/kg BID	7	222
IL1RA	MF9	150 mg/kg BID	BL	0
IL1RA	MF9	150 mg/kg BID	0	0
IL1RA	MF9	150 mg/kg BID	1	307
IL1RA	MF9	150 mg/kg BID	2	179
IL1RA	MF9	150 mg/kg BID	3	122
IL1RA	MF9	150 mg/kg BID	4	547
IL1RA	MF9	150 mg/kg BID	5	467
IL1RA	MF9	150 mg/kg BID	7	271
IL1RA	MF4	150 mg/kg BID	BL	28
IL1RA	MF4	150 mg/kg BID	0	787
IL1RA	MF4	150 mg/kg BID	1	383
IL1RA	MF4	150 mg/kg BID	2	279
IL1RA	MF4	150 mg/kg BID	3	179
IL1RA	MF4	150 mg/kg BID	4	172
IL1RA	MF4	150 mg/kg BID	5	143
IL1RA	MF4	150 mg/kg BID	7	149
IL1RA	MF10	150 mg/kg BID	BL	62
IL1RA	MF10	150 mg/kg BID	0	137
IL1RA	MF10	150 mg/kg BID	1	1063
IL1RA	MF10	150 mg/kg BID	2	6297
IL1RA	MF10	150 mg/kg BID	3	1445
IL1RA	MF10	150 mg/kg BID	4	1287
IL1RA	MF10	150 mg/kg BID	5	1037
IL1RA	MF10	150 mg/kg BID	7	642
IL1RA	MF11	150 mg/kg BID	BL	66
IL1RA	MF11	150 mg/kg BID	0	23
IL1RA	MF11	150 mg/kg BID	1	2925
IL1RA	MF11	150 mg/kg BID	2	1253
IL1RA	MF11	150 mg/kg BID	3	2014
IL1RA	MF11	150 mg/kg BID	4	1753
IL1RA	MF11	150 mg/kg BID	5	822
IL1RA	MF11	150 mg/kg BID	7	227
IL1RA	MF12	150 mg/kg BID	BL	62
IL1RA	MF12	150 mg/kg BID	0	28
IL1RA	MF12	150 mg/kg BID	1	1118
IL1RA	MF12	150 mg/kg BID	2	454
IL1RA	MF12	150 mg/kg BID	3	172
IL1RA	MF12	150 mg/kg BID	4	208
IL1RA	MF12	150 mg/kg BID	5	143
IL1RA	MF12	150 mg/kg BID	7	83
CCL2	MF1	Control	BL	527
CCL2	MF1	Control	0	639
CCL2	MF1	Control	1	2682
CCL2	MF1	Control	2	1367
CCL2	MF1	Control	3	686
CCL2	MF1	Control	4	558
CCL2	MF1	Control	5	462
CCL2	MF1	Control	7	563
CCL2	MF3	Control	BL	262
CCL2	MF3	Control	0	634
CCL2	MF3	Control	1	598
CCL2	MF3	Control	2	296
CCL2	MF3	Control	3	464
CCL2	MF3	Control	4	318
CCL2	MF3	Control	5	523
CCL2	MF3	Control	7	598
CCL2	MF5	Control	BL	465
CCL2	MF5	Control	0	502
CCL2	MF5	Control	1	487
CCL2	MF5	Control	2	873
CCL2	MF5	Control	3	582
CCL2	MF5	Control	4	582
CCL2	MF5	Control	5	636
CCL2	MF5	Control	7	824
CCL2	MF6	Control	BL	237
CCL2	MF6	Control	0	197
CCL2	MF6	Control	1	518
CCL2	MF6	Control	2	507
CCL2	MF6	Control	3	341
CCL2	MF6	Control	4	284
CCL2	MF6	Control	5	354
CCL2	MF6	Control	7	265
CCL2	MF7	Control	BL	321
CCL2	MF7	Control	0	340
CCL2	MF7	Control	1	705
CCL2	MF7	Control	2	528
CCL2	MF7	Control	3	389
CCL2	MF7	Control	4	400
CCL2	MF7	Control	5	359
CCL2	MF7	Control	7	410
CCL2	MF8	Control	BL	353
CCL2	MF8	Control	0	306
CCL2	MF8	Control	1	562
CCL2	MF8	Control	2	288
CCL2	MF8	Control	3	382
CCL2	MF8	Control	4	273
CCL2	MF8	Control	5	437
CCL2	MF8	Control	7	515
CCL2	MF2	150 mg/kg BID	BL	584
CCL2	MF2	150 mg/kg BID	0	393
CCL2	MF2	150 mg/kg BID	1	268
CCL2	MF2	150 mg/kg BID	2	221
CCL2	MF2	150 mg/kg BID	3	220
CCL2	MF2	150 mg/kg BID	4	356
CCL2	MF2	150 mg/kg BID	5	283
CCL2	MF2	150 mg/kg BID	7	568
CCL2	MF9	150 mg/kg BID	BL	294
CCL2	MF9	150 mg/kg BID	0	331
CCL2	MF9	150 mg/kg BID	1	749
CCL2	MF9	150 mg/kg BID	2	446
CCL2	MF9	150 mg/kg BID	3	474
CCL2	MF9	150 mg/kg BID	4	490
CCL2	MF9	150 mg/kg BID	5	920
CCL2	MF9	150 mg/kg BID	7	574
CCL2	MF4	150 mg/kg BID	BL	187
CCL2	MF4	150 mg/kg BID	0	689
CCL2	MF4	150 mg/kg BID	1	530
CCL2	MF4	150 mg/kg BID	2	352
CCL2	MF4	150 mg/kg BID	3	399
CCL2	MF4	150 mg/kg BID	4	364
CCL2	MF4	150 mg/kg BID	5	429
CCL2	MF4	150 mg/kg BID	7	447
CCL2	MF10	150 mg/kg BID	BL	596
CCL2	MF10	150 mg/kg BID	0	841
CCL2	MF10	150 mg/kg BID	1	2563
CCL2	MF10	150 mg/kg BID	2	1943
CCL2	MF10	150 mg/kg BID	3	3006
CCL2	MF10	150 mg/kg BID	4	3486
CCL2	MF10	150 mg/kg BID	5	2670
CCL2	MF10	150 mg/kg BID	7	2136
CCL2	MF11	150 mg/kg BID	BL	142
CCL2	MF11	150 mg/kg BID	0	325
CCL2	MF11	150 mg/kg BID	1	794
CCL2	MF11	150 mg/kg BID	2	703
CCL2	MF11	150 mg/kg BID	3	491
CCL2	MF11	150 mg/kg BID	4	542
CCL2	MF11	150 mg/kg BID	5	578
CCL2	MF11	150 mg/kg BID	7	470
CCL2	MF12	150 mg/kg BID	BL	428
CCL2	MF12	150 mg/kg BID	0	651
CCL2	MF12	150 mg/kg BID	1	1528
CCL2	MF12	150 mg/kg BID	2	977
CCL2	MF12	150 mg/kg BID	3	769
CCL2	MF12	150 mg/kg BID	4	638
CCL2	MF12	150 mg/kg BID	5	491
CCL2	MF12	150 mg/kg BID	7	520
CCL4	MF1	Control	BL	5
CCL4	MF1	Control	0	9
CCL4	MF1	Control	1	14
CCL4	MF1	Control	2	0
CCL4	MF1	Control	3	0
CCL4	MF1	Control	4	0
CCL4	MF1	Control	5	0
CCL4	MF1	Control	7	27
CCL4	MF3	Control	BL	0
CCL4	MF3	Control	0	0
CCL4	MF3	Control	1	0
CCL4	MF3	Control	2	0
CCL4	MF3	Control	3	0
CCL4	MF3	Control	4	0
CCL4	MF3	Control	5	0
CCL4	MF3	Control	7	0
CCL4	MF5	Control	BL	0
CCL4	MF5	Control	0	0
CCL4	MF5	Control	1	0
CCL4	MF5	Control	2	0
CCL4	MF5	Control	3	0
CCL4	MF5	Control	4	0
CCL4	MF5	Control	5	0
CCL4	MF5	Control	7	0
CCL4	MF6	Control	BL	0
CCL4	MF6	Control	0	0
CCL4	MF6	Control	1	0
CCL4	MF6	Control	2	0
CCL4	MF6	Control	3	0
CCL4	MF6	Control	4	0
CCL4	MF6	Control	5	0
CCL4	MF6	Control	7	0
CCL4	MF7	Control	BL	0
CCL4	MF7	Control	0	0
CCL4	MF7	Control	1	0
CCL4	MF7	Control	2	0
CCL4	MF7	Control	3	0
CCL4	MF7	Control	4	0
CCL4	MF7	Control	5	0
CCL4	MF7	Control	7	0
CCL4	MF8	Control	BL	0
CCL4	MF8	Control	0	0
CCL4	MF8	Control	1	0
CCL4	MF8	Control	2	0
CCL4	MF8	Control	3	0
CCL4	MF8	Control	4	0
CCL4	MF8	Control	5	0
CCL4	MF8	Control	7	0
CCL4	MF2	150 mg/kg BID	BL	11
CCL4	MF2	150 mg/kg BID	0	0
CCL4	MF2	150 mg/kg BID	1	0
CCL4	MF2	150 mg/kg BID	2	0
CCL4	MF2	150 mg/kg BID	3	0
CCL4	MF2	150 mg/kg BID	4	0
CCL4	MF2	150 mg/kg BID	5	0
CCL4	MF2	150 mg/kg BID	7	0
CCL4	MF9	150 mg/kg BID	BL	0
CCL4	MF9	150 mg/kg BID	0	0
CCL4	MF9	150 mg/kg BID	1	0
CCL4	MF9	150 mg/kg BID	2	0
CCL4	MF9	150 mg/kg BID	3	0
CCL4	MF9	150 mg/kg BID	4	0
CCL4	MF9	150 mg/kg BID	5	0
CCL4	MF9	150 mg/kg BID	7	0
CCL4	MF4	150 mg/kg BID	BL	0
CCL4	MF4	150 mg/kg BID	0	0
CCL4	MF4	150 mg/kg BID	1	0
CCL4	MF4	150 mg/kg BID	2	0
CCL4	MF4	150 mg/kg BID	3	0
CCL4	MF4	150 mg/kg BID	4	0
CCL4	MF4	150 mg/kg BID	5	0
CCL4	MF4	150 mg/kg BID	7	0
CCL4	MF10	150 mg/kg BID	BL	0
CCL4	MF10	150 mg/kg BID	0	0
CCL4	MF10	150 mg/kg BID	1	0
CCL4	MF10	150 mg/kg BID	2	0
CCL4	MF10	150 mg/kg BID	3	0
CCL4	MF10	150 mg/kg BID	4	0
CCL4	MF10	150 mg/kg BID	5	0
CCL4	MF10	150 mg/kg BID	7	0
CCL4	MF11	150 mg/kg BID	BL	0
CCL4	MF11	150 mg/kg BID	0	0
CCL4	MF11	150 mg/kg BID	1	0
CCL4	MF11	150 mg/kg BID	2	0
CCL4	MF11	150 mg/kg BID	3	0
CCL4	MF11	150 mg/kg BID	4	0
CCL4	MF11	150 mg/kg BID	5	0
CCL4	MF11	150 mg/kg BID	7	0
CCL4	MF12	150 mg/kg BID	BL	0
CCL4	MF12	150 mg/kg BID	0	0
CCL4	MF12	150 mg/kg BID	1	0
CCL4	MF12	150 mg/kg BID	2	0
CCL4	MF12	150 mg/kg BID	3	0
CCL4	MF12	150 mg/kg BID	4	0
CCL4	MF12	150 mg/kg BID	5	0
CCL4	MF12	150 mg/kg BID	7	0
IFNg	MF1	Control	BL	0
IFNg	MF1	Control	0	0
IFNg	MF1	Control	1	0
IFNg	MF1	Control	2	0
IFNg	MF1	Control	3	0
IFNg	MF1	Control	4	0
IFNg	MF1	Control	5	0
IFNg	MF1	Control	7	0
IFNg	MF3	Control	BL	0
IFNg	MF3	Control	0	0
IFNg	MF3	Control	1	0
IFNg	MF3	Control	2	0
IFNg	MF3	Control	3	0
IFNg	MF3	Control	4	0
IFNg	MF3	Control	5	0
IFNg	MF3	Control	7	0
IFNg	MF5	Control	BL	0
IFNg	MF5	Control	0	0
IFNg	MF5	Control	1	0
IFNg	MF5	Control	2	0
IFNg	MF5	Control	3	0
IFNg	MF5	Control	4	0
IFNg	MF5	Control	5	0
IFNg	MF5	Control	7	0
IFNg	MF6	Control	BL	0
IFNg	MF6	Control	0	0
IFNg	MF6	Control	1	0
IFNg	MF6	Control	2	0
IFNg	MF6	Control	3	0
IFNg	MF6	Control	4	0
IFNg	MF6	Control	5	0
IFNg	MF6	Control	7	0
IFNg	MF7	Control	BL	0
IFNg	MF7	Control	0	0
IFNg	MF7	Control	1	0
IFNg	MF7	Control	2	0
IFNg	MF7	Control	3	0
IFNg	MF7	Control	4	0
IFNg	MF7	Control	5	0
IFNg	MF7	Control	7	0
IFNg	MF8	Control	BL	0
IFNg	MF8	Control	0	0
IFNg	MF8	Control	1	0
IFNg	MF8	Control	2	0
IFNg	MF8	Control	3	0
IFNg	MF8	Control	4	0
IFNg	MF8	Control	5	0
IFNg	MF8	Control	7	0
IFNg	MF2	150 mg/kg BID	BL	0
IFNg	MF2	150 mg/kg BID	0	0
IFNg	MF2	150 mg/kg BID	1	0
IFNg	MF2	150 mg/kg BID	2	0
IFNg	MF2	150 mg/kg BID	3	0
IFNg	MF2	150 mg/kg BID	4	0
IFNg	MF2	150 mg/kg BID	5	0
IFNg	MF2	150 mg/kg BID	7	0
IFNg	MF9	150 mg/kg BID	BL	0
IFNg	MF9	150 mg/kg BID	0	0
IFNg	MF9	150 mg/kg BID	1	0
IFNg	MF9	150 mg/kg BID	2	0
IFNg	MF9	150 mg/kg BID	3	0
IFNg	MF9	150 mg/kg BID	4	0
IFNg	MF9	150 mg/kg BID	5	0
IFNg	MF9	150 mg/kg BID	7	0
IFNg	MF4	150 mg/kg BID	BL	0
IFNg	MF4	150 mg/kg BID	0	0
IFNg	MF4	150 mg/kg BID	1	0
IFNg	MF4	150 mg/kg BID	2	0
IFNg	MF4	150 mg/kg BID	3	0
IFNg	MF4	150 mg/kg BID	4	0
IFNg	MF4	150 mg/kg BID	5	0
IFNg	MF4	150 mg/kg BID	7	0
IFNg	MF10	150 mg/kg BID	BL	0
IFNg	MF10	150 mg/kg BID	0	0
IFNg	MF10	150 mg/kg BID	1	0
IFNg	MF10	150 mg/kg BID	2	902
IFNg	MF10	150 mg/kg BID	3	0
IFNg	MF10	150 mg/kg BID	4	0
IFNg	MF10	150 mg/kg BID	5	0
IFNg	MF10	150 mg/kg BID	7	0
IFNg	MF11	150 mg/kg BID	BL	0
IFNg	MF11	150 mg/kg BID	0	0
IFNg	MF11	150 mg/kg BID	1	0
IFNg	MF11	150 mg/kg BID	2	0
IFNg	MF11	150 mg/kg BID	3	0
IFNg	MF11	150 mg/kg BID	4	0
IFNg	MF11	150 mg/kg BID	5	0
IFNg	MF11	150 mg/kg BID	7	0
IFNg	MF12	150 mg/kg BID	BL	0
IFNg	MF12	150 mg/kg BID	0	0
IFNg	MF12	150 mg/kg BID	1	0
IFNg	MF12	150 mg/kg BID	2	0
IFNg	MF12	150 mg/kg BID	3	0
IFNg	MF12	150 mg/kg BID	4	0
IFNg	MF12	150 mg/kg BID	5	0
IFNg	MF12	150 mg/kg BID	7	0
IL15	MF1	Control	BL	0
IL15	MF1	Control	0	0
IL15	MF1	Control	1	25
IL15	MF1	Control	2	35
IL15	MF1	Control	3	0
IL15	MF1	Control	4	9
IL15	MF1	Control	5	14
IL15	MF1	Control	7	54
IL15	MF3	Control	BL	0
IL15	MF3	Control	0	0
IL15	MF3	Control	1	21
IL15	MF3	Control	2	0
IL15	MF3	Control	3	5
IL15	MF3	Control	4	6
IL15	MF3	Control	5	10
IL15	MF3	Control	7	10
IL15	MF5	Control	BL	0
IL15	MF5	Control	0	0
IL15	MF5	Control	1	0
IL15	MF5	Control	2	0
IL15	MF5	Control	3	0
IL15	MF5	Control	4	7
IL15	MF5	Control	5	2
IL15	MF5	Control	7	4
IL15	MF6	Control	BL	0
IL15	MF6	Control	0	0
IL15	MF6	Control	1	0
IL15	MF6	Control	2	1
IL15	MF6	Control	3	8
IL15	MF6	Control	4	7
IL15	MF6	Control	5	5
IL15	MF6	Control	7	1
IL15	MF7	Control	BL	0
IL15	MF7	Control	0	0
IL15	MF7	Control	1	5
IL15	MF7	Control	2	3
IL15	MF7	Control	3	10
IL15	MF7	Control	4	9
IL15	MF7	Control	5	6
IL15	MF7	Control	7	5
IL15	MF8	Control	BL	0
IL15	MF8	Control	0	0
IL15	MF8	Control	1	0
IL15	MF8	Control	2	1
IL15	MF8	Control	3	12
IL15	MF8	Control	4	4
IL15	MF8	Control	5	9
IL15	MF8	Control	7	5
IL15	MF2	150 mg/kg BID	BL	37
IL15	MF2	150 mg/kg BID	0	3
IL15	MF2	150 mg/kg BID	1	0
IL15	MF2	150 mg/kg BID	2	0
IL15	MF2	150 mg/kg BID	3	0
IL15	MF2	150 mg/kg BID	4	13
IL15	MF2	150 mg/kg BID	5	5
IL15	MF2	150 mg/kg BID	7	6
IL15	MF9	150 mg/kg BID	BL	0
IL15	MF9	150 mg/kg BID	0	0
IL15	MF9	150 mg/kg BID	1	0
IL15	MF9	150 mg/kg BID	2	6
IL15	MF9	150 mg/kg BID	3	6
IL15	MF9	150 mg/kg BID	4	14
IL15	MF9	150 mg/kg BID	5	16
IL15	MF9	150 mg/kg BID	7	5
IL15	MF4	150 mg/kg BID	BL	0
IL15	MF4	150 mg/kg BID	0	41
IL15	MF4	150 mg/kg BID	1	17
IL15	MF4	150 mg/kg BID	2	0
IL15	MF4	150 mg/kg BID	3	3
IL15	MF4	150 mg/kg BID	4	10
IL15	MF4	150 mg/kg BID	5	6
IL15	MF4	150 mg/kg BID	7	9
IL15	MF10	150 mg/kg BID	BL	0
IL15	MF10	150 mg/kg BID	0	0
IL15	MF10	150 mg/kg BID	1	30
IL15	MF10	150 mg/kg BID	2	89
IL15	MF10	150 mg/kg BID	3	91
IL15	MF10	150 mg/kg BID	4	61
IL15	MF10	150 mg/kg BID	5	54
IL15	MF10	150 mg/kg BID	7	41
IL15	MF11	150 mg/kg BID	BL	0
IL15	MF11	150 mg/kg BID	0	0
IL15	MF11	150 mg/kg BID	1	2
IL15	MF11	150 mg/kg BID	2	8
IL15	MF11	150 mg/kg BID	3	15
IL15	MF11	150 mg/kg BID	4	25
IL15	MF11	150 mg/kg BID	5	16
IL15	MF11	150 mg/kg BID	7	8
IL15	MF12	150 mg/kg BID	BL	0
IL15	MF12	150 mg/kg BID	0	0
IL15	MF12	150 mg/kg BID	1	0
IL15	MF12	150 mg/kg BID	2	5
IL15	MF12	150 mg/kg BID	3	0
IL15	MF12	150 mg/kg BID	4	5
IL15	MF12	150 mg/kg BID	5	5
IL15	MF12	150 mg/kg BID	7	2
IL6	MF1	Control	BL	1
IL6	MF1	Control	0	3
IL6	MF1	Control	1	7
IL6	MF1	Control	2	9
IL6	MF1	Control	3	2
IL6	MF1	Control	4	6
IL6	MF1	Control	5	12
IL6	MF1	Control	7	50
IL6	MF3	Control	BL	0
IL6	MF3	Control	0	1
IL6	MF3	Control	1	16
IL6	MF3	Control	2	0
IL6	MF3	Control	3	0
IL6	MF3	Control	4	3
IL6	MF3	Control	5	5
IL6	MF3	Control	7	19
IL6	MF5	Control	BL	1
IL6	MF5	Control	0	4
IL6	MF5	Control	1	2
IL6	MF5	Control	2	3
IL6	MF5	Control	3	4
IL6	MF5	Control	4	4
IL6	MF5	Control	5	5
IL6	MF5	Control	7	4
IL6	MF6	Control	BL	0
IL6	MF6	Control	0	1
IL6	MF6	Control	1	0
IL6	MF6	Control	2	0
IL6	MF6	Control	3	6
IL6	MF6	Control	4	4
IL6	MF6	Control	5	4
IL6	MF6	Control	7	3
IL6	MF7	Control	BL	1
IL6	MF7	Control	0	5
IL6	MF7	Control	1	1
IL6	MF7	Control	2	5
IL6	MF7	Control	3	5
IL6	MF7	Control	4	5
IL6	MF7	Control	5	4
IL6	MF7	Control	7	3
IL6	MF8	Control	BL	0
IL6	MF8	Control	0	0
IL6	MF8	Control	1	0
IL6	MF8	Control	2	0
IL6	MF8	Control	3	18
IL6	MF8	Control	4	4
IL6	MF8	Control	5	4
IL6	MF8	Control	7	3
IL6	MF2	150 mg/kg BID	BL	6
IL6	MF2	150 mg/kg BID	0	2
IL6	MF2	150 mg/kg BID	1	0
IL6	MF2	150 mg/kg BID	2	0
IL6	MF2	150 mg/kg BID	3	2
IL6	MF2	150 mg/kg BID	4	7
IL6	MF2	150 mg/kg BID	5	6
IL6	MF2	150 mg/kg BID	7	4
IL6	MF9	150 mg/kg BID	BL	0
IL6	MF9	150 mg/kg BID	0	0
IL6	MF9	150 mg/kg BID	1	0
IL6	MF9	150 mg/kg BID	2	0
IL6	MF9	150 mg/kg BID	3	1
IL6	MF9	150 mg/kg BID	4	3
IL6	MF9	150 mg/kg BID	5	17
IL6	MF9	150 mg/kg BID	7	3
IL6	MF4	150 mg/kg BID	BL	0
IL6	MF4	150 mg/kg BID	0	5
IL6	MF4	150 mg/kg BID	1	8
IL6	MF4	150 mg/kg BID	2	1
IL6	MF4	150 mg/kg BID	3	2
IL6	MF4	150 mg/kg BID	4	4
IL6	MF4	150 mg/kg BID	5	5
IL6	MF4	150 mg/kg BID	7	6
IL6	MF10	150 mg/kg BID	BL	1
IL6	MF10	150 mg/kg BID	0	1
IL6	MF10	150 mg/kg BID	1	9
IL6	MF10	150 mg/kg BID	2	86
IL6	MF10	150 mg/kg BID	3	10
IL6	MF10	150 mg/kg BID	4	19
IL6	MF10	150 mg/kg BID	5	15
IL6	MF10	150 mg/kg BID	7	6
IL6	MF11	150 mg/kg BID	BL	2
IL6	MF11	150 mg/kg BID	0	0
IL6	MF11	150 mg/kg BID	1	2
IL6	MF11	150 mg/kg BID	2	3
IL6	MF11	150 mg/kg BID	3	4
IL6	MF11	150 mg/kg BID	4	14
IL6	MF11	150 mg/kg BID	5	8
IL6	MF11	150 mg/kg BID	7	3
IL6	MF12	150 mg/kg BID	BL	1
IL6	MF12	150 mg/kg BID	0	1
IL6	MF12	150 mg/kg BID	1	3
IL6	MF12	150 mg/kg BID	2	2
IL6	MF12	150 mg/kg BID	3	1
IL6	MF12	150 mg/kg BID	4	4
IL6	MF12	150 mg/kg BID	5	4
IL6	MF12	150 mg/kg BID	7	3
TNFa	MF1	Control	BL	0
TNFa	MF1	Control	0	0
TNFa	MF1	Control	1	0
TNFa	MF1	Control	2	0
TNFa	MF1	Control	3	0
TNFa	MF1	Control	4	0
TNFa	MF1	Control	5	0
TNFa	MF1	Control	7	525
TNFa	MF3	Control	BL	0
TNFa	MF3	Control	0	0
TNFa	MF3	Control	1	0
TNFa	MF3	Control	2	0
TNFa	MF3	Control	3	0
TNFa	MF3	Control	4	0
TNFa	MF3	Control	5	0
TNFa	MF3	Control	7	190
TNFa	MF5	Control	BL	0
TNFa	MF5	Control	0	0
TNFa	MF5	Control	1	0
TNFa	MF5	Control	2	0
TNFa	MF5	Control	3	0
TNFa	MF5	Control	4	0
TNFa	MF5	Control	5	0
TNFa	MF5	Control	7	10
TNFa	MF6	Control	BL	0
TNFa	MF6	Control	0	0
TNFa	MF6	Control	1	0
TNFa	MF6	Control	2	0
TNFa	MF6	Control	3	0
TNFa	MF6	Control	4	0
TNFa	MF6	Control	5	0
TNFa	MF6	Control	7	0
TNFa	MF7	Control	BL	0
TNFa	MF7	Control	0	0
TNFa	MF7	Control	1	0
TNFa	MF7	Control	2	0
TNFa	MF7	Control	3	0
TNFa	MF7	Control	4	0
TNFa	MF7	Control	5	0
TNFa	MF7	Control	7	0
TNFa	MF8	Control	BL	0
TNFa	MF8	Control	0	0
TNFa	MF8	Control	1	0
TNFa	MF8	Control	2	0
TNFa	MF8	Control	3	0
TNFa	MF8	Control	4	0
TNFa	MF8	Control	5	0
TNFa	MF8	Control	7	0
TNFa	MF2	150 mg/kg BID	BL	90
TNFa	MF2	150 mg/kg BID	0	0
TNFa	MF2	150 mg/kg BID	1	0
TNFa	MF2	150 mg/kg BID	2	0
TNFa	MF2	150 mg/kg BID	3	0
TNFa	MF2	150 mg/kg BID	4	0
TNFa	MF2	150 mg/kg BID	5	0
TNFa	MF2	150 mg/kg BID	7	0
TNFa	MF9	150 mg/kg BID	BL	0
TNFa	MF9	150 mg/kg BID	0	0
TNFa	MF9	150 mg/kg BID	1	0
TNFa	MF9	150 mg/kg BID	2	0
TNFa	MF9	150 mg/kg BID	3	0
TNFa	MF9	150 mg/kg BID	4	0
TNFa	MF9	150 mg/kg BID	5	0
TNFa	MF9	150 mg/kg BID	7	0
TNFa	MF4	150 mg/kg BID	BL	0
TNFa	MF4	150 mg/kg BID	0	0
TNFa	MF4	150 mg/kg BID	1	0
TNFa	MF4	150 mg/kg BID	2	0
TNFa	MF4	150 mg/kg BID	3	0
TNFa	MF4	150 mg/kg BID	4	0
TNFa	MF4	150 mg/kg BID	5	0
TNFa	MF4	150 mg/kg BID	7	0
TNFa	MF10	150 mg/kg BID	BL	0
TNFa	MF10	150 mg/kg BID	0	0
TNFa	MF10	150 mg/kg BID	1	0
TNFa	MF10	150 mg/kg BID	2	0
TNFa	MF10	150 mg/kg BID	3	0
TNFa	MF10	150 mg/kg BID	4	0
TNFa	MF10	150 mg/kg BID	5	0
TNFa	MF10	150 mg/kg BID	7	0
TNFa	MF11	150 mg/kg BID	BL	81
TNFa	MF11	150 mg/kg BID	0	0
TNFa	MF11	150 mg/kg BID	1	0
TNFa	MF11	150 mg/kg BID	2	0
TNFa	MF11	150 mg/kg BID	3	0
TNFa	MF11	150 mg/kg BID	4	0
TNFa	MF11	150 mg/kg BID	5	0
TNFa	MF11	150 mg/kg BID	7	0
TNFa	MF12	150 mg/kg BID	BL	0
TNFa	MF12	150 mg/kg BID	0	0
TNFa	MF12	150 mg/kg BID	1	0
TNFa	MF12	150 mg/kg BID	2	0
TNFa	MF12	150 mg/kg BID	3	0
TNFa	MF12	150 mg/kg BID	4	0
TNFa	MF12	150 mg/kg BID	5	0
TNFa	MF12	150 mg/kg BID	7	0
IL2	MF1	Control	BL	33
IL2	MF1	Control	0	39
IL2	MF1	Control	1	152
IL2	MF1	Control	2	114
IL2	MF1	Control	3	30
IL2	MF1	Control	4	20
IL2	MF1	Control	5	20
IL2	MF1	Control	7	63
IL2	MF3	Control	BL	19
IL2	MF3	Control	0	39
IL2	MF3	Control	1	56
IL2	MF3	Control	2	0
IL2	MF3	Control	3	2
IL2	MF3	Control	4	10
IL2	MF3	Control	5	40
IL2	MF3	Control	7	40
IL2	MF5	Control	BL	23
IL2	MF5	Control	0	2
IL2	MF5	Control	1	48
IL2	MF5	Control	2	45
IL2	MF5	Control	3	19
IL2	MF5	Control	4	26
IL2	MF5	Control	5	49
IL2	MF5	Control	7	78
IL2	MF6	Control	BL	128
IL2	MF6	Control	0	119
IL2	MF6	Control	1	116
IL2	MF6	Control	2	103
IL2	MF6	Control	3	101
IL2	MF6	Control	4	91
IL2	MF6	Control	5	113
IL2	MF6	Control	7	154
IL2	MF7	Control	BL	50
IL2	MF7	Control	0	84
IL2	MF7	Control	1	72
IL2	MF7	Control	2	79
IL2	MF7	Control	3	49
IL2	MF7	Control	4	52
IL2	MF7	Control	5	45
IL2	MF7	Control	7	47
IL2	MF8	Control	BL	36
IL2	MF8	Control	0	26
IL2	MF8	Control	1	34
IL2	MF8	Control	2	10
IL2	MF8	Control	3	23
IL2	MF8	Control	4	10
IL2	MF8	Control	5	38
IL2	MF8	Control	7	69
IL2	MF2	150 mg/kg BID	BL	81
IL2	MF2	150 mg/kg BID	0	48
IL2	MF2	150 mg/kg BID	1	39
IL2	MF2	150 mg/kg BID	2	39
IL2	MF2	150 mg/kg BID	3	33
IL2	MF2	150 mg/kg BID	4	44
IL2	MF2	150 mg/kg BID	5	45
IL2	MF2	150 mg/kg BID	7	52
IL2	MF9	150 mg/kg BID	BL	0
IL2	MF9	150 mg/kg BID	0	0
IL2	MF9	150 mg/kg BID	1	26
IL2	MF9	150 mg/kg BID	2	2
IL2	MF9	150 mg/kg BID	3	16
IL2	MF9	150 mg/kg BID	4	18
IL2	MF9	150 mg/kg BID	5	38
IL2	MF9	150 mg/kg BID	7	20
IL2	MF4	150 mg/kg BID	BL	16
IL2	MF4	150 mg/kg BID	0	61
IL2	MF4	150 mg/kg BID	1	45
IL2	MF4	150 mg/kg BID	2	28
IL2	MF4	150 mg/kg BID	3	19
IL2	MF4	150 mg/kg BID	4	30
IL2	MF4	150 mg/kg BID	5	34
IL2	MF4	150 mg/kg BID	7	35
IL2	MF10	150 mg/kg BID	BL	30
IL2	MF10	150 mg/kg BID	0	30
IL2	MF10	150 mg/kg BID	1	126
IL2	MF10	150 mg/kg BID	2	99
IL2	MF10	150 mg/kg BID	3	149
IL2	MF10	150 mg/kg BID	4	144
IL2	MF10	150 mg/kg BID	5	99
IL2	MF10	150 mg/kg BID	7	99
IL2	MF11	150 mg/kg BID	BL	33
IL2	MF11	150 mg/kg BID	0	0
IL2	MF11	150 mg/kg BID	1	33
IL2	MF11	150 mg/kg BID	2	26
IL2	MF11	150 mg/kg BID	3	0
IL2	MF11	150 mg/kg BID	4	18
IL2	MF11	150 mg/kg BID	5	12
IL2	MF11	150 mg/kg BID	7	18
IL2	MF12	150 mg/kg BID	BL	63
IL2	MF12	150 mg/kg BID	0	74
IL2	MF12	150 mg/kg BID	1	160
IL2	MF12	150 mg/kg BID	2	87
IL2	MF12	150 mg/kg BID	3	77
IL2	MF12	150 mg/kg BID	4	59
IL2	MF12	150 mg/kg BID	5	61
IL2	MF12	150 mg/kg BID	7	69
CCL3	MF1	Control	BL	0
CCL3	MF1	Control	0	23
CCL3	MF1	Control	1	0
CCL3	MF1	Control	2	38
CCL3	MF1	Control	3	0
CCL3	MF1	Control	4	30
CCL3	MF1	Control	5	23
CCL3	MF1	Control	7	99
CCL3	MF3	Control	BL	0
CCL3	MF3	Control	0	0
CCL3	MF3	Control	1	0
CCL3	MF3	Control	2	0
CCL3	MF3	Control	3	0
CCL3	MF3	Control	4	0
CCL3	MF3	Control	5	13
CCL3	MF3	Control	7	13
CCL3	MF5	Control	BL	11
CCL3	MF5	Control	0	0
CCL3	MF5	Control	1	0
CCL3	MF5	Control	2	0
CCL3	MF5	Control	3	0
CCL3	MF5	Control	4	27
CCL3	MF5	Control	5	25
CCL3	MF5	Control	7	0
CCL3	MF6	Control	BL	11
CCL3	MF6	Control	0	0
CCL3	MF6	Control	1	0
CCL3	MF6	Control	2	0
CCL3	MF6	Control	3	27
CCL3	MF6	Control	4	30
CCL3	MF6	Control	5	4
CCL3	MF6	Control	7	0
CCL3	MF7	Control	BL	20
CCL3	MF7	Control	0	0
CCL3	MF7	Control	1	16
CCL3	MF7	Control	2	29
CCL3	MF7	Control	3	38
CCL3	MF7	Control	4	30
CCL3	MF7	Control	5	21
CCL3	MF7	Control	7	23
CCL3	MF8	Control	BL	20
CCL3	MF8	Control	0	0
CCL3	MF8	Control	1	0
CCL3	MF8	Control	2	0
CCL3	MF8	Control	3	29
CCL3	MF8	Control	4	0
CCL3	MF8	Control	5	29
CCL3	MF8	Control	7	25
CCL3	MF2	150 mg/kg BID	BL	46
CCL3	MF2	150 mg/kg BID	0	0
CCL3	MF2	150 mg/kg BID	1	0
CCL3	MF2	150 mg/kg BID	2	0
CCL3	MF2	150 mg/kg BID	3	0
CCL3	MF2	150 mg/kg BID	4	0
CCL3	MF2	150 mg/kg BID	5	4
CCL3	MF2	150 mg/kg BID	7	0
CCL3	MF9	150 mg/kg BID	BL	0
CCL3	MF9	150 mg/kg BID	0	0
CCL3	MF9	150 mg/kg BID	1	0
CCL3	MF9	150 mg/kg BID	2	0
CCL3	MF9	150 mg/kg BID	3	0
CCL3	MF9	150 mg/kg BID	4	0
CCL3	MF9	150 mg/kg BID	5	18
CCL3	MF9	150 mg/kg BID	7	0
CCL3	MF4	150 mg/kg BID	BL	0
CCL3	MF4	150 mg/kg BID	0	38
CCL3	MF4	150 mg/kg BID	1	0
CCL3	MF4	150 mg/kg BID	2	0
CCL3	MF4	150 mg/kg BID	3	0
CCL3	MF4	150 mg/kg BID	4	0
CCL3	MF4	150 mg/kg BID	5	0
CCL3	MF4	150 mg/kg BID	7	13
CCL3	MF10	150 mg/kg BID	BL	0
CCL3	MF10	150 mg/kg BID	0	0
CCL3	MF10	150 mg/kg BID	1	0
CCL3	MF10	150 mg/kg BID	2	0
CCL3	MF10	150 mg/kg BID	3	0
CCL3	MF10	150 mg/kg BID	4	13
CCL3	MF10	150 mg/kg BID	5	0
CCL3	MF10	150 mg/kg BID	7	0
CCL3	MF11	150 mg/kg BID	BL	16
CCL3	MF11	150 mg/kg BID	0	0
CCL3	MF11	150 mg/kg BID	1	0
CCL3	MF11	150 mg/kg BID	2	0
CCL3	MF11	150 mg/kg BID	3	0
CCL3	MF11	150 mg/kg BID	4	0
CCL3	MF11	150 mg/kg BID	5	0
CCL3	MF11	150 mg/kg BID	7	0
CCL3	MF12	150 mg/kg BID	BL	34
CCL3	MF12	150 mg/kg BID	0	32
CCL3	MF12	150 mg/kg BID	1	0
CCL3	MF12	150 mg/kg BID	2	0
CCL3	MF12	150 mg/kg BID	3	0
CCL3	MF12	150 mg/kg BID	4	0
CCL3	MF12	150 mg/kg BID	5	0
CCL3	MF12	150 mg/kg BID	7	0

## Sheet:  Supplementary Figure S3
Supplementary Figure S3
Animal ID	Enzyme	Group	dpe	Value	unit
MF1	ALAT (TGP)	Control	-4	34	UI/L
MF1	ALAT (TGP)	Control	4	82	UI/L
MF1	ALAT (TGP)	Control	5	72	UI/L
MF1	ALAT (TGP)	Control	7	70	UI/L
MF1	ALAT (TGP)	Control	10	52	UI/L
MF1	ALAT (TGP)	Control	14	55	UI/L
MF1	ASAT (TGO)	Control	-4	34	UI/L
MF1	ASAT (TGO)	Control	4	119	UI/L
MF1	ASAT (TGO)	Control	5	79	UI/L
MF1	ASAT (TGO)	Control	7	59	UI/L
MF1	ASAT (TGO)	Control	10	58	UI/L
MF1	ASAT (TGO)	Control	14	67	UI/L
MF1	CHOLESTEROL	Control	-4	0.79	g/L
MF1	CHOLESTEROL	Control	4	0.74	g/L
MF1	CHOLESTEROL	Control	5	0.79	g/L
MF1	CHOLESTEROL	Control	7	0.81	g/L
MF1	CHOLESTEROL	Control	10	0.77	g/L
MF1	CHOLESTEROL	Control	14	0.92	g/L
MF1	CREATININE	Control	-4	14	mg/L
MF1	CREATININE	Control	4	11	mg/L
MF1	CREATININE	Control	5	9	mg/L
MF1	CREATININE	Control	7	10	mg/L
MF1	CREATININE	Control	10	10	mg/L
MF1	CREATININE	Control	14	10	mg/L
MF1	FRUCTOSAMINE	Control	-4	261	µmol/L
MF1	FRUCTOSAMINE	Control	4	236	µmol/L
MF1	FRUCTOSAMINE	Control	5	204	µmol/L
MF1	FRUCTOSAMINE	Control	7	233	µmol/L
MF1	FRUCTOSAMINE	Control	10	209	µmol/L
MF1	FRUCTOSAMINE	Control	14	211	µmol/L
MF1	GAMMA GT	Control	-4	99	UI/L
MF1	GAMMA GT	Control	4	83	UI/L
MF1	GAMMA GT	Control	5	79	UI/L
MF1	GAMMA GT	Control	7	77	UI/L
MF1	GAMMA GT	Control	10	76	UI/L
MF1	GAMMA GT	Control	14	86	UI/L
MF1	HAPTOGLOBINE	Control	-4	0.7	g/L
MF1	HAPTOGLOBINE	Control	4	1.6	g/L
MF1	HAPTOGLOBINE	Control	5	1.5	g/L
MF1	HAPTOGLOBINE	Control	7	1.4	g/L
MF1	HAPTOGLOBINE	Control	10	1.1	g/L
MF1	HAPTOGLOBINE	Control	14	1.1	g/L
MF1	PROTEINE C REACTIVE	Control	-4	7	mg/L
MF1	PROTEINE C REACTIVE	Control	4	7	mg/L
MF1	PROTEINE C REACTIVE	Control	5	7	mg/L
MF1	PROTEINE C REACTIVE	Control	7	7	mg/L
MF1	PROTEINE C REACTIVE	Control	10	7	mg/L
MF1	PROTEINE C REACTIVE	Control	14	7	mg/L
MF1	TRIGLYCERIDES	Control	-4	0.5	g/L
MF1	TRIGLYCERIDES	Control	4	0.6	g/L
MF1	TRIGLYCERIDES	Control	5	0.4	g/L
MF1	TRIGLYCERIDES	Control	7	0.4	g/L
MF1	TRIGLYCERIDES	Control	10	0.3	g/L
MF1	TRIGLYCERIDES	Control	14	0.3	g/L
MF1	UREA	Control	-4	0.42	g/L
MF1	UREA	Control	4	0.54	g/L
MF1	UREA	Control	5	0.41	g/L
MF1	UREA	Control	7	0.47	g/L
MF1	UREA	Control	10	0.41	g/L
MF1	UREA	Control	14	0.47	g/L
MF10	ALAT (TGP)	150 mg/kg BID	-4	34	UI/L
MF10	ALAT (TGP)	150 mg/kg BID	4	163	UI/L
MF10	ALAT (TGP)	150 mg/kg BID	5	247	UI/L
MF10	ALAT (TGP)	150 mg/kg BID	7	393	UI/L
MF10	ALAT (TGP)	150 mg/kg BID	10	422	UI/L
MF10	ALAT (TGP)	150 mg/kg BID	15	152	UI/L
MF10	ASAT (TGO)	150 mg/kg BID	-4	44	UI/L
MF10	ASAT (TGO)	150 mg/kg BID	4	352	UI/L
MF10	ASAT (TGO)	150 mg/kg BID	5	411	UI/L
MF10	ASAT (TGO)	150 mg/kg BID	7	478	UI/L
MF10	ASAT (TGO)	150 mg/kg BID	10	369	UI/L
MF10	ASAT (TGO)	150 mg/kg BID	15	90	UI/L
MF10	CHOLESTEROL	150 mg/kg BID	-4	0.72	g/L
MF10	CHOLESTEROL	150 mg/kg BID	4	0.43	g/L
MF10	CHOLESTEROL	150 mg/kg BID	5	0.7	g/L
MF10	CHOLESTEROL	150 mg/kg BID	7	1.1	g/L
MF10	CHOLESTEROL	150 mg/kg BID	10	1.13	g/L
MF10	CHOLESTEROL	150 mg/kg BID	15	0.77	g/L
MF10	CREATININE	150 mg/kg BID	-4	11	mg/L
MF10	CREATININE	150 mg/kg BID	4	19	mg/L
MF10	CREATININE	150 mg/kg BID	5	18	mg/L
MF10	CREATININE	150 mg/kg BID	7	15	mg/L
MF10	CREATININE	150 mg/kg BID	10	12	mg/L
MF10	CREATININE	150 mg/kg BID	15	11	mg/L
MF10	FRUCTOSAMINE	150 mg/kg BID	-4	274	µmol/L
MF10	FRUCTOSAMINE	150 mg/kg BID	4	195	µmol/L
MF10	FRUCTOSAMINE	150 mg/kg BID	5	167	µmol/L
MF10	FRUCTOSAMINE	150 mg/kg BID	7	174	µmol/L
MF10	FRUCTOSAMINE	150 mg/kg BID	10	145	µmol/L
MF10	FRUCTOSAMINE	150 mg/kg BID	15	150	µmol/L
MF10	GAMMA GT	150 mg/kg BID	-4	73	UI/L
MF10	GAMMA GT	150 mg/kg BID	4	77	UI/L
MF10	GAMMA GT	150 mg/kg BID	5	100	UI/L
MF10	GAMMA GT	150 mg/kg BID	7	88	UI/L
MF10	GAMMA GT	150 mg/kg BID	10	79	UI/L
MF10	GAMMA GT	150 mg/kg BID	15	56	UI/L
MF10	HAPTOGLOBINE	150 mg/kg BID	-4	0.9	g/L
MF10	HAPTOGLOBINE	150 mg/kg BID	4	2.3	g/L
MF10	HAPTOGLOBINE	150 mg/kg BID	5	2.1	g/L
MF10	HAPTOGLOBINE	150 mg/kg BID	7	1.8	g/L
MF10	HAPTOGLOBINE	150 mg/kg BID	10	1.5	g/L
MF10	HAPTOGLOBINE	150 mg/kg BID	15	2.4	g/L
MF10	PROTEINE C REACTIVE	150 mg/kg BID	-4	7	mg/L
MF10	PROTEINE C REACTIVE	150 mg/kg BID	4	7	mg/L
MF10	PROTEINE C REACTIVE	150 mg/kg BID	5	58	mg/L
MF10	PROTEINE C REACTIVE	150 mg/kg BID	7	7	mg/L
MF10	PROTEINE C REACTIVE	150 mg/kg BID	10	7	mg/L
MF10	PROTEINE C REACTIVE	150 mg/kg BID	15	40	mg/L
MF10	TRIGLYCERIDES	150 mg/kg BID	-4	0.4	g/L
MF10	TRIGLYCERIDES	150 mg/kg BID	4	2.1	g/L
MF10	TRIGLYCERIDES	150 mg/kg BID	5	3.7	g/L
MF10	TRIGLYCERIDES	150 mg/kg BID	7	4.6	g/L
MF10	TRIGLYCERIDES	150 mg/kg BID	10	1.9	g/L
MF10	TRIGLYCERIDES	150 mg/kg BID	15	0.5	g/L
MF10	UREA	150 mg/kg BID	-4	0.45	g/L
MF10	UREA	150 mg/kg BID	4	0.66	g/L
MF10	UREA	150 mg/kg BID	5	0.76	g/L
MF10	UREA	150 mg/kg BID	7	0.71	g/L
MF10	UREA	150 mg/kg BID	10	0.5	g/L
MF10	UREA	150 mg/kg BID	15	0.35	g/L
MF11	ALAT (TGP)	150 mg/kg BID	-4	33	UI/L
MF11	ALAT (TGP)	150 mg/kg BID	4	153	UI/L
MF11	ALAT (TGP)	150 mg/kg BID	5	175	UI/L
MF11	ALAT (TGP)	150 mg/kg BID	7	177	UI/L
MF11	ALAT (TGP)	150 mg/kg BID	10	140	UI/L
MF11	ALAT (TGP)	150 mg/kg BID	16	110	UI/L
MF11	ASAT (TGO)	150 mg/kg BID	-4	34	UI/L
MF11	ASAT (TGO)	150 mg/kg BID	4	496	UI/L
MF11	ASAT (TGO)	150 mg/kg BID	5	426	UI/L
MF11	ASAT (TGO)	150 mg/kg BID	7	234	UI/L
MF11	ASAT (TGO)	150 mg/kg BID	10	150	UI/L
MF11	ASAT (TGO)	150 mg/kg BID	16	90	UI/L
MF11	CHOLESTEROL	150 mg/kg BID	-4	0.58	g/L
MF11	CHOLESTEROL	150 mg/kg BID	4	0.26	g/L
MF11	CHOLESTEROL	150 mg/kg BID	5	0.41	g/L
MF11	CHOLESTEROL	150 mg/kg BID	7	0.69	g/L
MF11	CHOLESTEROL	150 mg/kg BID	10	0.77	g/L
MF11	CHOLESTEROL	150 mg/kg BID	16	0.57	g/L
MF11	CREATININE	150 mg/kg BID	-4	12	mg/L
MF11	CREATININE	150 mg/kg BID	4	22	mg/L
MF11	CREATININE	150 mg/kg BID	5	21	mg/L
MF11	CREATININE	150 mg/kg BID	7	12	mg/L
MF11	CREATININE	150 mg/kg BID	10	10	mg/L
MF11	CREATININE	150 mg/kg BID	16	9	mg/L
MF11	FRUCTOSAMINE	150 mg/kg BID	-4	251	µmol/L
MF11	FRUCTOSAMINE	150 mg/kg BID	4	195	µmol/L
MF11	FRUCTOSAMINE	150 mg/kg BID	5	185	µmol/L
MF11	FRUCTOSAMINE	150 mg/kg BID	7	190	µmol/L
MF11	FRUCTOSAMINE	150 mg/kg BID	10	158	µmol/L
MF11	FRUCTOSAMINE	150 mg/kg BID	16	139	µmol/L
MF11	GAMMA GT	150 mg/kg BID	-4	94	UI/L
MF11	GAMMA GT	150 mg/kg BID	4	104	UI/L
MF11	GAMMA GT	150 mg/kg BID	5	129	UI/L
MF11	GAMMA GT	150 mg/kg BID	7	143	UI/L
MF11	GAMMA GT	150 mg/kg BID	10	112	UI/L
MF11	GAMMA GT	150 mg/kg BID	16	147	UI/L
MF11	HAPTOGLOBINE	150 mg/kg BID	-4	0.7	g/L
MF11	HAPTOGLOBINE	150 mg/kg BID	4	1.4	g/L
MF11	HAPTOGLOBINE	150 mg/kg BID	5	1.6	g/L
MF11	HAPTOGLOBINE	150 mg/kg BID	7	1.5	g/L
MF11	HAPTOGLOBINE	150 mg/kg BID	10	0.8	g/L
MF11	HAPTOGLOBINE	150 mg/kg BID	16	0.1	g/L
MF11	PROTEINE C REACTIVE	150 mg/kg BID	-4	7	mg/L
MF11	PROTEINE C REACTIVE	150 mg/kg BID	4	7	mg/L
MF11	PROTEINE C REACTIVE	150 mg/kg BID	5	7	mg/L
MF11	PROTEINE C REACTIVE	150 mg/kg BID	7	7	mg/L
MF11	PROTEINE C REACTIVE	150 mg/kg BID	10	7	mg/L
MF11	PROTEINE C REACTIVE	150 mg/kg BID	16	7	mg/L
MF11	TRIGLYCERIDES	150 mg/kg BID	-4	0.6	g/L
MF11	TRIGLYCERIDES	150 mg/kg BID	4	1.3	g/L
MF11	TRIGLYCERIDES	150 mg/kg BID	5	2.3	g/L
MF11	TRIGLYCERIDES	150 mg/kg BID	7	3.4	g/L
MF11	TRIGLYCERIDES	150 mg/kg BID	10	3.7	g/L
MF11	TRIGLYCERIDES	150 mg/kg BID	16	1.2	g/L
MF11	UREA	150 mg/kg BID	-4	0.51	g/L
MF11	UREA	150 mg/kg BID	4	0.84	g/L
MF11	UREA	150 mg/kg BID	5	0.94	g/L
MF11	UREA	150 mg/kg BID	7	0.88	g/L
MF11	UREA	150 mg/kg BID	10	0.75	g/L
MF11	UREA	150 mg/kg BID	16	0.59	g/L
MF12	ALAT (TGP)	150 mg/kg BID	-4	13	UI/L
MF12	ALAT (TGP)	150 mg/kg BID	4	39	UI/L
MF12	ALAT (TGP)	150 mg/kg BID	5	40	UI/L
MF12	ALAT (TGP)	150 mg/kg BID	7	37	UI/L
MF12	ALAT (TGP)	150 mg/kg BID	10	39	UI/L
MF12	ALAT (TGP)	150 mg/kg BID	16	30	UI/L
MF12	ASAT (TGO)	150 mg/kg BID	-4	30	UI/L
MF12	ASAT (TGO)	150 mg/kg BID	4	75	UI/L
MF12	ASAT (TGO)	150 mg/kg BID	5	65	UI/L
MF12	ASAT (TGO)	150 mg/kg BID	7	72	UI/L
MF12	ASAT (TGO)	150 mg/kg BID	10	119	UI/L
MF12	ASAT (TGO)	150 mg/kg BID	16	47	UI/L
MF12	CHOLESTEROL	150 mg/kg BID	-4	0.69	g/L
MF12	CHOLESTEROL	150 mg/kg BID	4	0.47	g/L
MF12	CHOLESTEROL	150 mg/kg BID	5	0.49	g/L
MF12	CHOLESTEROL	150 mg/kg BID	7	0.57	g/L
MF12	CHOLESTEROL	150 mg/kg BID	10	0.65	g/L
MF12	CHOLESTEROL	150 mg/kg BID	16	0.62	g/L
MF12	CREATININE	150 mg/kg BID	-4	8	mg/L
MF12	CREATININE	150 mg/kg BID	4	10	mg/L
MF12	CREATININE	150 mg/kg BID	5	10	mg/L
MF12	CREATININE	150 mg/kg BID	7	9	mg/L
MF12	CREATININE	150 mg/kg BID	10	8	mg/L
MF12	CREATININE	150 mg/kg BID	16	9	mg/L
MF12	FRUCTOSAMINE	150 mg/kg BID	-4	213	µmol/L
MF12	FRUCTOSAMINE	150 mg/kg BID	4	194	µmol/L
MF12	FRUCTOSAMINE	150 mg/kg BID	5	151	µmol/L
MF12	FRUCTOSAMINE	150 mg/kg BID	7	189	µmol/L
MF12	FRUCTOSAMINE	150 mg/kg BID	10	161	µmol/L
MF12	FRUCTOSAMINE	150 mg/kg BID	16	170	µmol/L
MF12	GAMMA GT	150 mg/kg BID	-4	119	UI/L
MF12	GAMMA GT	150 mg/kg BID	4	98	UI/L
MF12	GAMMA GT	150 mg/kg BID	5	101	UI/L
MF12	GAMMA GT	150 mg/kg BID	7	103	UI/L
MF12	GAMMA GT	150 mg/kg BID	10	101	UI/L
MF12	GAMMA GT	150 mg/kg BID	16	111	UI/L
MF12	HAPTOGLOBINE	150 mg/kg BID	-4	1	g/L
MF12	HAPTOGLOBINE	150 mg/kg BID	4	1.7	g/L
MF12	HAPTOGLOBINE	150 mg/kg BID	5	1.5	g/L
MF12	HAPTOGLOBINE	150 mg/kg BID	7	1.2	g/L
MF12	HAPTOGLOBINE	150 mg/kg BID	10	0.9	g/L
MF12	HAPTOGLOBINE	150 mg/kg BID	16	1.2	g/L
MF12	PROTEINE C REACTIVE	150 mg/kg BID	-4	7	mg/L
MF12	PROTEINE C REACTIVE	150 mg/kg BID	4	26	mg/L
MF12	PROTEINE C REACTIVE	150 mg/kg BID	5	7	mg/L
MF12	PROTEINE C REACTIVE	150 mg/kg BID	7	7	mg/L
MF12	PROTEINE C REACTIVE	150 mg/kg BID	10	7	mg/L
MF12	PROTEINE C REACTIVE	150 mg/kg BID	16	7	mg/L
MF12	TRIGLYCERIDES	150 mg/kg BID	-4	0.5	g/L
MF12	TRIGLYCERIDES	150 mg/kg BID	4	1.4	g/L
MF12	TRIGLYCERIDES	150 mg/kg BID	5	1.4	g/L
MF12	TRIGLYCERIDES	150 mg/kg BID	7	1.6	g/L
MF12	TRIGLYCERIDES	150 mg/kg BID	10	0.9	g/L
MF12	TRIGLYCERIDES	150 mg/kg BID	16	1.7	g/L
MF12	UREA	150 mg/kg BID	-4	0.36	g/L
MF12	UREA	150 mg/kg BID	4	0.56	g/L
MF12	UREA	150 mg/kg BID	5	0.57	g/L
MF12	UREA	150 mg/kg BID	7	0.62	g/L
MF12	UREA	150 mg/kg BID	10	0.44	g/L
MF12	UREA	150 mg/kg BID	16	0.62	g/L
MF2	ALAT (TGP)	150 mg/kg BID	-4	28	UI/L
MF2	ALAT (TGP)	150 mg/kg BID	4	47	UI/L
MF2	ALAT (TGP)	150 mg/kg BID	5	50	UI/L
MF2	ALAT (TGP)	150 mg/kg BID	7	41	UI/L
MF2	ALAT (TGP)	150 mg/kg BID	10	69	UI/L
MF2	ALAT (TGP)	150 mg/kg BID	14	50	UI/L
MF2	ASAT (TGO)	150 mg/kg BID	-4	49	UI/L
MF2	ASAT (TGO)	150 mg/kg BID	4	77	UI/L
MF2	ASAT (TGO)	150 mg/kg BID	5	62	UI/L
MF2	ASAT (TGO)	150 mg/kg BID	7	76	UI/L
MF2	ASAT (TGO)	150 mg/kg BID	10	68	UI/L
MF2	ASAT (TGO)	150 mg/kg BID	14	53	UI/L
MF2	CHOLESTEROL	150 mg/kg BID	-4	0.98	g/L
MF2	CHOLESTEROL	150 mg/kg BID	4	0.73	g/L
MF2	CHOLESTEROL	150 mg/kg BID	5	0.77	g/L
MF2	CHOLESTEROL	150 mg/kg BID	7	0.74	g/L
MF2	CHOLESTEROL	150 mg/kg BID	10	0.79	g/L
MF2	CHOLESTEROL	150 mg/kg BID	14	0.86	g/L
MF2	CREATININE	150 mg/kg BID	-4	11	mg/L
MF2	CREATININE	150 mg/kg BID	4	12	mg/L
MF2	CREATININE	150 mg/kg BID	5	13	mg/L
MF2	CREATININE	150 mg/kg BID	7	11	mg/L
MF2	CREATININE	150 mg/kg BID	10	11	mg/L
MF2	CREATININE	150 mg/kg BID	14	11	mg/L
MF2	FRUCTOSAMINE	150 mg/kg BID	-4	249	µmol/L
MF2	FRUCTOSAMINE	150 mg/kg BID	4	187	µmol/L
MF2	FRUCTOSAMINE	150 mg/kg BID	5	192	µmol/L
MF2	FRUCTOSAMINE	150 mg/kg BID	7	218	µmol/L
MF2	FRUCTOSAMINE	150 mg/kg BID	10	205	µmol/L
MF2	FRUCTOSAMINE	150 mg/kg BID	14	187	µmol/L
MF2	GAMMA GT	150 mg/kg BID	-4	156	UI/L
MF2	GAMMA GT	150 mg/kg BID	4	163	UI/L
MF2	GAMMA GT	150 mg/kg BID	5	192	UI/L
MF2	GAMMA GT	150 mg/kg BID	7	163	UI/L
MF2	GAMMA GT	150 mg/kg BID	10	158	UI/L
MF2	GAMMA GT	150 mg/kg BID	14	171	UI/L
MF2	HAPTOGLOBINE	150 mg/kg BID	-4	0.9	g/L
MF2	HAPTOGLOBINE	150 mg/kg BID	4	1.1	g/L
MF2	HAPTOGLOBINE	150 mg/kg BID	5	1.3	g/L
MF2	HAPTOGLOBINE	150 mg/kg BID	7	0.7	g/L
MF2	HAPTOGLOBINE	150 mg/kg BID	10	0.6	g/L
MF2	HAPTOGLOBINE	150 mg/kg BID	14	0.4	g/L
MF2	PROTEINE C REACTIVE	150 mg/kg BID	-4	7	mg/L
MF2	PROTEINE C REACTIVE	150 mg/kg BID	4	9	mg/L
MF2	PROTEINE C REACTIVE	150 mg/kg BID	5	7	mg/L
MF2	PROTEINE C REACTIVE	150 mg/kg BID	7	7	mg/L
MF2	PROTEINE C REACTIVE	150 mg/kg BID	10	7	mg/L
MF2	PROTEINE C REACTIVE	150 mg/kg BID	14	7	mg/L
MF2	TRIGLYCERIDES	150 mg/kg BID	-4	0.4	g/L
MF2	TRIGLYCERIDES	150 mg/kg BID	4	1	g/L
MF2	TRIGLYCERIDES	150 mg/kg BID	5	1	g/L
MF2	TRIGLYCERIDES	150 mg/kg BID	7	1.5	g/L
MF2	TRIGLYCERIDES	150 mg/kg BID	10	1.1	g/L
MF2	TRIGLYCERIDES	150 mg/kg BID	14	0.9	g/L
MF2	UREA	150 mg/kg BID	-4	0.37	g/L
MF2	UREA	150 mg/kg BID	4	0.6	g/L
MF2	UREA	150 mg/kg BID	5	0.64	g/L
MF2	UREA	150 mg/kg BID	7	0.59	g/L
MF2	UREA	150 mg/kg BID	10	0.5	g/L
MF2	UREA	150 mg/kg BID	14	0.48	g/L
MF3	ALAT (TGP)	Control	-4	67	UI/L
MF3	ALAT (TGP)	Control	4	116	UI/L
MF3	ALAT (TGP)	Control	5	308	UI/L
MF3	ALAT (TGP)	Control	7	253	UI/L
MF3	ALAT (TGP)	Control	10	218	UI/L
MF3	ALAT (TGP)	Control	14	219	UI/L
MF3	ASAT (TGO)	Control	-4	32	UI/L
MF3	ASAT (TGO)	Control	4	93	UI/L
MF3	ASAT (TGO)	Control	5	149	UI/L
MF3	ASAT (TGO)	Control	7	79	UI/L
MF3	ASAT (TGO)	Control	10	68	UI/L
MF3	ASAT (TGO)	Control	14	64	UI/L
MF3	CHOLESTEROL	Control	-4	0.58	g/L
MF3	CHOLESTEROL	Control	4	0.52	g/L
MF3	CHOLESTEROL	Control	5	0.57	g/L
MF3	CHOLESTEROL	Control	7	0.59	g/L
MF3	CHOLESTEROL	Control	10	0.51	g/L
MF3	CHOLESTEROL	Control	14	0.61	g/L
MF3	CREATININE	Control	-4	10	mg/L
MF3	CREATININE	Control	4	9	mg/L
MF3	CREATININE	Control	5	10	mg/L
MF3	CREATININE	Control	7	10	mg/L
MF3	CREATININE	Control	10	10	mg/L
MF3	CREATININE	Control	14	9	mg/L
MF3	FRUCTOSAMINE	Control	-4	222	µmol/L
MF3	FRUCTOSAMINE	Control	4	206	µmol/L
MF3	FRUCTOSAMINE	Control	5	190	µmol/L
MF3	FRUCTOSAMINE	Control	7	222	µmol/L
MF3	FRUCTOSAMINE	Control	10	210	µmol/L
MF3	FRUCTOSAMINE	Control	14	206	µmol/L
MF3	GAMMA GT	Control	-4	135	UI/L
MF3	GAMMA GT	Control	4	104	UI/L
MF3	GAMMA GT	Control	5	118	UI/L
MF3	GAMMA GT	Control	7	119	UI/L
MF3	GAMMA GT	Control	10	112	UI/L
MF3	GAMMA GT	Control	14	120	UI/L
MF3	HAPTOGLOBINE	Control	-4	0.7	g/L
MF3	HAPTOGLOBINE	Control	4	1.1	g/L
MF3	HAPTOGLOBINE	Control	5	1.1	g/L
MF3	HAPTOGLOBINE	Control	7	0.9	g/L
MF3	HAPTOGLOBINE	Control	10	0.8	g/L
MF3	HAPTOGLOBINE	Control	14	1.1	g/L
MF3	PROTEINE C REACTIVE	Control	-4	7	mg/L
MF3	PROTEINE C REACTIVE	Control	4	7	mg/L
MF3	PROTEINE C REACTIVE	Control	5	7	mg/L
MF3	PROTEINE C REACTIVE	Control	7	7	mg/L
MF3	PROTEINE C REACTIVE	Control	10	7	mg/L
MF3	PROTEINE C REACTIVE	Control	14	7	mg/L
MF3	TRIGLYCERIDES	Control	-4	0.3	g/L
MF3	TRIGLYCERIDES	Control	4	0.3	g/L
MF3	TRIGLYCERIDES	Control	5	0.4	g/L
MF3	TRIGLYCERIDES	Control	7	0.3	g/L
MF3	TRIGLYCERIDES	Control	10	0.3	g/L
MF3	TRIGLYCERIDES	Control	14	0.4	g/L
MF3	UREA	Control	-4	0.37	g/L
MF3	UREA	Control	4	0.48	g/L
MF3	UREA	Control	5	0.45	g/L
MF3	UREA	Control	7	0.5	g/L
MF3	UREA	Control	10	0.43	g/L
MF3	UREA	Control	14	0.47	g/L
MF4	ALAT (TGP)	150 mg/kg BID	-4	30	UI/L
MF4	ALAT (TGP)	150 mg/kg BID	4	85	UI/L
MF4	ALAT (TGP)	150 mg/kg BID	5	85	UI/L
MF4	ALAT (TGP)	150 mg/kg BID	7	92	UI/L
MF4	ALAT (TGP)	150 mg/kg BID	10	87	UI/L
MF4	ALAT (TGP)	150 mg/kg BID	15	75	UI/L
MF4	ASAT (TGO)	150 mg/kg BID	-4	28	UI/L
MF4	ASAT (TGO)	150 mg/kg BID	4	96	UI/L
MF4	ASAT (TGO)	150 mg/kg BID	5	72	UI/L
MF4	ASAT (TGO)	150 mg/kg BID	7	97	UI/L
MF4	ASAT (TGO)	150 mg/kg BID	10	78	UI/L
MF4	ASAT (TGO)	150 mg/kg BID	15	72	UI/L
MF4	CHOLESTEROL	150 mg/kg BID	-4	0.74	g/L
MF4	CHOLESTEROL	150 mg/kg BID	4	0.43	g/L
MF4	CHOLESTEROL	150 mg/kg BID	5	0.47	g/L
MF4	CHOLESTEROL	150 mg/kg BID	7	0.47	g/L
MF4	CHOLESTEROL	150 mg/kg BID	10	0.46	g/L
MF4	CHOLESTEROL	150 mg/kg BID	15	0.57	g/L
MF4	CREATININE	150 mg/kg BID	-4	9	mg/L
MF4	CREATININE	150 mg/kg BID	4	10	mg/L
MF4	CREATININE	150 mg/kg BID	5	9	mg/L
MF4	CREATININE	150 mg/kg BID	7	9	mg/L
MF4	CREATININE	150 mg/kg BID	10	9	mg/L
MF4	CREATININE	150 mg/kg BID	15	8	mg/L
MF4	FRUCTOSAMINE	150 mg/kg BID	-4	190	µmol/L
MF4	FRUCTOSAMINE	150 mg/kg BID	4	176	µmol/L
MF4	FRUCTOSAMINE	150 mg/kg BID	5	145	µmol/L
MF4	FRUCTOSAMINE	150 mg/kg BID	7	171	µmol/L
MF4	FRUCTOSAMINE	150 mg/kg BID	10	171	µmol/L
MF4	FRUCTOSAMINE	150 mg/kg BID	15	174	µmol/L
MF4	GAMMA GT	150 mg/kg BID	-4	116	UI/L
MF4	GAMMA GT	150 mg/kg BID	4	120	UI/L
MF4	GAMMA GT	150 mg/kg BID	5	138	UI/L
MF4	GAMMA GT	150 mg/kg BID	7	136	UI/L
MF4	GAMMA GT	150 mg/kg BID	10	169	UI/L
MF4	GAMMA GT	150 mg/kg BID	15	134	UI/L
MF4	HAPTOGLOBINE	150 mg/kg BID	-4	0.7	g/L
MF4	HAPTOGLOBINE	150 mg/kg BID	4	0.8	g/L
MF4	HAPTOGLOBINE	150 mg/kg BID	5	0.7	g/L
MF4	HAPTOGLOBINE	150 mg/kg BID	7	0.2	g/L
MF4	HAPTOGLOBINE	150 mg/kg BID	10	0.09	g/L
MF4	HAPTOGLOBINE	150 mg/kg BID	15	1	g/L
MF4	PROTEINE C REACTIVE	150 mg/kg BID	-4	7	mg/L
MF4	PROTEINE C REACTIVE	150 mg/kg BID	4	7	mg/L
MF4	PROTEINE C REACTIVE	150 mg/kg BID	5	7	mg/L
MF4	PROTEINE C REACTIVE	150 mg/kg BID	7	7	mg/L
MF4	PROTEINE C REACTIVE	150 mg/kg BID	10	7	mg/L
MF4	PROTEINE C REACTIVE	150 mg/kg BID	15	60	mg/L
MF4	TRIGLYCERIDES	150 mg/kg BID	-4	0.3	g/L
MF4	TRIGLYCERIDES	150 mg/kg BID	4	0.4	g/L
MF4	TRIGLYCERIDES	150 mg/kg BID	5	0.5	g/L
MF4	TRIGLYCERIDES	150 mg/kg BID	7	0.8	g/L
MF4	TRIGLYCERIDES	150 mg/kg BID	10	0.7	g/L
MF4	TRIGLYCERIDES	150 mg/kg BID	15	1.6	g/L
MF4	UREA	150 mg/kg BID	-4	0.37	g/L
MF4	UREA	150 mg/kg BID	4	0.59	g/L
MF4	UREA	150 mg/kg BID	5	0.58	g/L
MF4	UREA	150 mg/kg BID	7	0.6	g/L
MF4	UREA	150 mg/kg BID	10	0.46	g/L
MF4	UREA	150 mg/kg BID	15	0.49	g/L
MF5	ALAT (TGP)	Control	-4	47	UI/L
MF5	ALAT (TGP)	Control	4	49	UI/L
MF5	ALAT (TGP)	Control	5	46	UI/L
MF5	ALAT (TGP)	Control	7	39	UI/L
MF5	ALAT (TGP)	Control	10	38	UI/L
MF5	ALAT (TGP)	Control	15	45	UI/L
MF5	ASAT (TGO)	Control	-4	53	UI/L
MF5	ASAT (TGO)	Control	4	124	UI/L
MF5	ASAT (TGO)	Control	5	67	UI/L
MF5	ASAT (TGO)	Control	7	53	UI/L
MF5	ASAT (TGO)	Control	10	59	UI/L
MF5	ASAT (TGO)	Control	15	64	UI/L
MF5	CHOLESTEROL	Control	-4	0.72	g/L
MF5	CHOLESTEROL	Control	4	0.52	g/L
MF5	CHOLESTEROL	Control	5	0.49	g/L
MF5	CHOLESTEROL	Control	7	0.46	g/L
MF5	CHOLESTEROL	Control	10	0.49	g/L
MF5	CHOLESTEROL	Control	15	0.56	g/L
MF5	CREATININE	Control	-4	11	mg/L
MF5	CREATININE	Control	4	12	mg/L
MF5	CREATININE	Control	5	10	mg/L
MF5	CREATININE	Control	7	10	mg/L
MF5	CREATININE	Control	10	10	mg/L
MF5	CREATININE	Control	15	10	mg/L
MF5	FRUCTOSAMINE	Control	-4	320	µmol/L
MF5	FRUCTOSAMINE	Control	4	275	µmol/L
MF5	FRUCTOSAMINE	Control	5	250	µmol/L
MF5	FRUCTOSAMINE	Control	7	241	µmol/L
MF5	FRUCTOSAMINE	Control	10	242	µmol/L
MF5	FRUCTOSAMINE	Control	15	253	µmol/L
MF5	GAMMA GT	Control	-4	99	UI/L
MF5	GAMMA GT	Control	4	74	UI/L
MF5	GAMMA GT	Control	5	72	UI/L
MF5	GAMMA GT	Control	7	67	UI/L
MF5	GAMMA GT	Control	10	69	UI/L
MF5	GAMMA GT	Control	15	79	UI/L
MF5	HAPTOGLOBINE	Control	-4	1	g/L
MF5	HAPTOGLOBINE	Control	4	1.8	g/L
MF5	HAPTOGLOBINE	Control	5	1.8	g/L
MF5	HAPTOGLOBINE	Control	7	1.6	g/L
MF5	HAPTOGLOBINE	Control	10	1.5	g/L
MF5	HAPTOGLOBINE	Control	15	1.5	g/L
MF5	PROTEINE C REACTIVE	Control	-4	7	mg/L
MF5	PROTEINE C REACTIVE	Control	4	39	mg/L
MF5	PROTEINE C REACTIVE	Control	5	7	mg/L
MF5	PROTEINE C REACTIVE	Control	7	7	mg/L
MF5	PROTEINE C REACTIVE	Control	10	7	mg/L
MF5	PROTEINE C REACTIVE	Control	15	7	mg/L
MF5	TRIGLYCERIDES	Control	-4	1	g/L
MF5	TRIGLYCERIDES	Control	4	0.5	g/L
MF5	TRIGLYCERIDES	Control	5	0.4	g/L
MF5	TRIGLYCERIDES	Control	7	0.3	g/L
MF5	TRIGLYCERIDES	Control	10	0.4	g/L
MF5	TRIGLYCERIDES	Control	15	0.4	g/L
MF5	UREA	Control	-4	0.5	g/L
MF5	UREA	Control	4	0.53	g/L
MF5	UREA	Control	5	0.51	g/L
MF5	UREA	Control	7	0.47	g/L
MF5	UREA	Control	10	0.51	g/L
MF5	UREA	Control	15	0.44	g/L
MF6	ALAT (TGP)	Control	-4	29	UI/L
MF6	ALAT (TGP)	Control	4	65	UI/L
MF6	ALAT (TGP)	Control	5	63	UI/L
MF6	ALAT (TGP)	Control	7	58	UI/L
MF6	ALAT (TGP)	Control	10	42	UI/L
MF6	ALAT (TGP)	Control	15	30	UI/L
MF6	ASAT (TGO)	Control	-4	37	UI/L
MF6	ASAT (TGO)	Control	4	123	UI/L
MF6	ASAT (TGO)	Control	5	91	UI/L
MF6	ASAT (TGO)	Control	7	73	UI/L
MF6	ASAT (TGO)	Control	10	51	UI/L
MF6	ASAT (TGO)	Control	15	46	UI/L
MF6	CHOLESTEROL	Control	-4	0.78	g/L
MF6	CHOLESTEROL	Control	4	0.79	g/L
MF6	CHOLESTEROL	Control	5	0.75	g/L
MF6	CHOLESTEROL	Control	7	0.64	g/L
MF6	CHOLESTEROL	Control	10	0.69	g/L
MF6	CHOLESTEROL	Control	15	0.79	g/L
MF6	CREATININE	Control	-4	9	mg/L
MF6	CREATININE	Control	4	8	mg/L
MF6	CREATININE	Control	5	9	mg/L
MF6	CREATININE	Control	7	9	mg/L
MF6	CREATININE	Control	10	9	mg/L
MF6	CREATININE	Control	15	10	mg/L
MF6	FRUCTOSAMINE	Control	-4	221	µmol/L
MF6	FRUCTOSAMINE	Control	4	190	µmol/L
MF6	FRUCTOSAMINE	Control	5	149	µmol/L
MF6	FRUCTOSAMINE	Control	7	204	µmol/L
MF6	FRUCTOSAMINE	Control	10	203	µmol/L
MF6	FRUCTOSAMINE	Control	15	171	µmol/L
MF6	GAMMA GT	Control	-4	119	UI/L
MF6	GAMMA GT	Control	4	98	UI/L
MF6	GAMMA GT	Control	5	91	UI/L
MF6	GAMMA GT	Control	7	82	UI/L
MF6	GAMMA GT	Control	10	91	UI/L
MF6	GAMMA GT	Control	15	109	UI/L
MF6	HAPTOGLOBINE	Control	-4	0.6	g/L
MF6	HAPTOGLOBINE	Control	4	2.2	g/L
MF6	HAPTOGLOBINE	Control	5	1.9	g/L
MF6	HAPTOGLOBINE	Control	7	1.6	g/L
MF6	HAPTOGLOBINE	Control	10	1.3	g/L
MF6	HAPTOGLOBINE	Control	15	1.1	g/L
MF6	PROTEINE C REACTIVE	Control	-4	7	mg/L
MF6	PROTEINE C REACTIVE	Control	4	8	mg/L
MF6	PROTEINE C REACTIVE	Control	5	7	mg/L
MF6	PROTEINE C REACTIVE	Control	7	7	mg/L
MF6	PROTEINE C REACTIVE	Control	10	7	mg/L
MF6	PROTEINE C REACTIVE	Control	15	7	mg/L
MF6	TRIGLYCERIDES	Control	-4	0.6	g/L
MF6	TRIGLYCERIDES	Control	4	0.3	g/L
MF6	TRIGLYCERIDES	Control	5	0.3	g/L
MF6	TRIGLYCERIDES	Control	7	0.3	g/L
MF6	TRIGLYCERIDES	Control	10	0.4	g/L
MF6	TRIGLYCERIDES	Control	15	1.5	g/L
MF6	UREA	Control	-4	0.44	g/L
MF6	UREA	Control	4	0.35	g/L
MF6	UREA	Control	5	0.35	g/L
MF6	UREA	Control	7	0.35	g/L
MF6	UREA	Control	10	0.39	g/L
MF6	UREA	Control	15	0.47	g/L
MF7	ALAT (TGP)	Control	-4	38	UI/L
MF7	ALAT (TGP)	Control	4	70	UI/L
MF7	ALAT (TGP)	Control	5	73	UI/L
MF7	ALAT (TGP)	Control	7	61	UI/L
MF7	ALAT (TGP)	Control	10	57	UI/L
MF7	ALAT (TGP)	Control	16	42	UI/L
MF7	ASAT (TGO)	Control	-4	37	UI/L
MF7	ASAT (TGO)	Control	4	86	UI/L
MF7	ASAT (TGO)	Control	5	71	UI/L
MF7	ASAT (TGO)	Control	7	55	UI/L
MF7	ASAT (TGO)	Control	10	71	UI/L
MF7	ASAT (TGO)	Control	16	65	UI/L
MF7	CHOLESTEROL	Control	-4	0.69	g/L
MF7	CHOLESTEROL	Control	4	0.6	g/L
MF7	CHOLESTEROL	Control	5	0.65	g/L
MF7	CHOLESTEROL	Control	7	0.64	g/L
MF7	CHOLESTEROL	Control	10	0.73	g/L
MF7	CHOLESTEROL	Control	16	0.73	g/L
MF7	CREATININE	Control	-4	10	mg/L
MF7	CREATININE	Control	4	10	mg/L
MF7	CREATININE	Control	5	9	mg/L
MF7	CREATININE	Control	7	10	mg/L
MF7	CREATININE	Control	10	9	mg/L
MF7	CREATININE	Control	16	9	mg/L
MF7	FRUCTOSAMINE	Control	-4	206	µmol/L
MF7	FRUCTOSAMINE	Control	4	222	µmol/L
MF7	FRUCTOSAMINE	Control	5	194	µmol/L
MF7	FRUCTOSAMINE	Control	7	193	µmol/L
MF7	FRUCTOSAMINE	Control	10	200	µmol/L
MF7	FRUCTOSAMINE	Control	16	197	µmol/L
MF7	GAMMA GT	Control	-4	93	UI/L
MF7	GAMMA GT	Control	4	62	UI/L
MF7	GAMMA GT	Control	5	66	UI/L
MF7	GAMMA GT	Control	7	69	UI/L
MF7	GAMMA GT	Control	10	71	UI/L
MF7	GAMMA GT	Control	16	83	UI/L
MF7	HAPTOGLOBINE	Control	-4	1	g/L
MF7	HAPTOGLOBINE	Control	4	1.6	g/L
MF7	HAPTOGLOBINE	Control	5	1.7	g/L
MF7	HAPTOGLOBINE	Control	7	1.6	g/L
MF7	HAPTOGLOBINE	Control	10	1.5	g/L
MF7	HAPTOGLOBINE	Control	16	1.4	g/L
MF7	PROTEINE C REACTIVE	Control	-4	7	mg/L
MF7	PROTEINE C REACTIVE	Control	4	10	mg/L
MF7	PROTEINE C REACTIVE	Control	5	7	mg/L
MF7	PROTEINE C REACTIVE	Control	7	11	mg/L
MF7	PROTEINE C REACTIVE	Control	10	7	mg/L
MF7	PROTEINE C REACTIVE	Control	16	7	mg/L
MF7	TRIGLYCERIDES	Control	-4	0.5	g/L
MF7	TRIGLYCERIDES	Control	4	0.5	g/L
MF7	TRIGLYCERIDES	Control	5	0.4	g/L
MF7	TRIGLYCERIDES	Control	7	0.4	g/L
MF7	TRIGLYCERIDES	Control	10	0.4	g/L
MF7	TRIGLYCERIDES	Control	16	0.4	g/L
MF7	UREA	Control	-4	0.34	g/L
MF7	UREA	Control	4	0.37	g/L
MF7	UREA	Control	5	0.35	g/L
MF7	UREA	Control	7	0.39	g/L
MF7	UREA	Control	10	0.36	g/L
MF7	UREA	Control	16	0.35	g/L
MF8	ALAT (TGP)	Control	-4	31	UI/L
MF8	ALAT (TGP)	Control	4	50	UI/L
MF8	ALAT (TGP)	Control	5	43	UI/L
MF8	ALAT (TGP)	Control	7	41	UI/L
MF8	ALAT (TGP)	Control	10	39	UI/L
MF8	ALAT (TGP)	Control	16	26	UI/L
MF8	ASAT (TGO)	Control	-4	25	UI/L
MF8	ASAT (TGO)	Control	4	80	UI/L
MF8	ASAT (TGO)	Control	5	58	UI/L
MF8	ASAT (TGO)	Control	7	48	UI/L
MF8	ASAT (TGO)	Control	10	47	UI/L
MF8	ASAT (TGO)	Control	16	33	UI/L
MF8	CHOLESTEROL	Control	-4	0.55	g/L
MF8	CHOLESTEROL	Control	4	0.58	g/L
MF8	CHOLESTEROL	Control	5	0.63	g/L
MF8	CHOLESTEROL	Control	7	0.59	g/L
MF8	CHOLESTEROL	Control	10	0.57	g/L
MF8	CHOLESTEROL	Control	16	0.64	g/L
MF8	CREATININE	Control	-4	8	mg/L
MF8	CREATININE	Control	4	10	mg/L
MF8	CREATININE	Control	5	8	mg/L
MF8	CREATININE	Control	7	9	mg/L
MF8	CREATININE	Control	10	8	mg/L
MF8	CREATININE	Control	16	9	mg/L
MF8	FRUCTOSAMINE	Control	-4	183	µmol/L
MF8	FRUCTOSAMINE	Control	4	191	µmol/L
MF8	FRUCTOSAMINE	Control	5	167	µmol/L
MF8	FRUCTOSAMINE	Control	7	182	µmol/L
MF8	FRUCTOSAMINE	Control	10	190	µmol/L
MF8	FRUCTOSAMINE	Control	16	181	µmol/L
MF8	GAMMA GT	Control	-4	88	UI/L
MF8	GAMMA GT	Control	4	71	UI/L
MF8	GAMMA GT	Control	5	69	UI/L
MF8	GAMMA GT	Control	7	61	UI/L
MF8	GAMMA GT	Control	10	66	UI/L
MF8	GAMMA GT	Control	16	62	UI/L
MF8	HAPTOGLOBINE	Control	-4	0.6	g/L
MF8	HAPTOGLOBINE	Control	4	2.1	g/L
MF8	HAPTOGLOBINE	Control	5	2	g/L
MF8	HAPTOGLOBINE	Control	7	1.5	g/L
MF8	HAPTOGLOBINE	Control	10	1.2	g/L
MF8	HAPTOGLOBINE	Control	16	1.1	g/L
MF8	PROTEINE C REACTIVE	Control	-4	7	mg/L
MF8	PROTEINE C REACTIVE	Control	4	7	mg/L
MF8	PROTEINE C REACTIVE	Control	5	132	mg/L
MF8	PROTEINE C REACTIVE	Control	7	7	mg/L
MF8	PROTEINE C REACTIVE	Control	10	7	mg/L
MF8	PROTEINE C REACTIVE	Control	16	7	mg/L
MF8	TRIGLYCERIDES	Control	-4	0.6	g/L
MF8	TRIGLYCERIDES	Control	4	0.5	g/L
MF8	TRIGLYCERIDES	Control	5	0.5	g/L
MF8	TRIGLYCERIDES	Control	7	0.4	g/L
MF8	TRIGLYCERIDES	Control	10	0.5	g/L
MF8	TRIGLYCERIDES	Control	16	0.6	g/L
MF8	UREA	Control	-4	0.33	g/L
MF8	UREA	Control	4	0.31	g/L
MF8	UREA	Control	5	0.32	g/L
MF8	UREA	Control	7	0.37	g/L
MF8	UREA	Control	10	0.34	g/L
MF8	UREA	Control	16	0.35	g/L
MF9	ALAT (TGP)	150 mg/kg BID	-4	33	UI/L
MF9	ALAT (TGP)	150 mg/kg BID	4	70	UI/L
MF9	ALAT (TGP)	150 mg/kg BID	5	83	UI/L
MF9	ALAT (TGP)	150 mg/kg BID	7	78	UI/L
MF9	ALAT (TGP)	150 mg/kg BID	10	66	UI/L
MF9	ALAT (TGP)	150 mg/kg BID	14	84	UI/L
MF9	ASAT (TGO)	150 mg/kg BID	-4	32	UI/L
MF9	ASAT (TGO)	150 mg/kg BID	4	94	UI/L
MF9	ASAT (TGO)	150 mg/kg BID	5	84	UI/L
MF9	ASAT (TGO)	150 mg/kg BID	7	85	UI/L
MF9	ASAT (TGO)	150 mg/kg BID	10	74	UI/L
MF9	ASAT (TGO)	150 mg/kg BID	14	91	UI/L
MF9	CHOLESTEROL	150 mg/kg BID	-4	0.57	g/L
MF9	CHOLESTEROL	150 mg/kg BID	4	0.37	g/L
MF9	CHOLESTEROL	150 mg/kg BID	5	0.42	g/L
MF9	CHOLESTEROL	150 mg/kg BID	7	0.45	g/L
MF9	CHOLESTEROL	150 mg/kg BID	10	0.45	g/L
MF9	CHOLESTEROL	150 mg/kg BID	14	0.53	g/L
MF9	CREATININE	150 mg/kg BID	-4	10	mg/L
MF9	CREATININE	150 mg/kg BID	4	12	mg/L
MF9	CREATININE	150 mg/kg BID	5	12	mg/L
MF9	CREATININE	150 mg/kg BID	7	10	mg/L
MF9	CREATININE	150 mg/kg BID	10	10	mg/L
MF9	CREATININE	150 mg/kg BID	14	10	mg/L
MF9	FRUCTOSAMINE	150 mg/kg BID	-4	244	µmol/L
MF9	FRUCTOSAMINE	150 mg/kg BID	4	184	µmol/L
MF9	FRUCTOSAMINE	150 mg/kg BID	5	180	µmol/L
MF9	FRUCTOSAMINE	150 mg/kg BID	7	180	µmol/L
MF9	FRUCTOSAMINE	150 mg/kg BID	10	156	µmol/L
MF9	FRUCTOSAMINE	150 mg/kg BID	14	179	µmol/L
MF9	GAMMA GT	150 mg/kg BID	-4	100	UI/L
MF9	GAMMA GT	150 mg/kg BID	4	90	UI/L
MF9	GAMMA GT	150 mg/kg BID	5	104	UI/L
MF9	GAMMA GT	150 mg/kg BID	7	93	UI/L
MF9	GAMMA GT	150 mg/kg BID	10	81	UI/L
MF9	GAMMA GT	150 mg/kg BID	14	82	UI/L
MF9	HAPTOGLOBINE	150 mg/kg BID	-4	0.9	g/L
MF9	HAPTOGLOBINE	150 mg/kg BID	4	1.2	g/L
MF9	HAPTOGLOBINE	150 mg/kg BID	5	1.4	g/L
MF9	HAPTOGLOBINE	150 mg/kg BID	7	1.2	g/L
MF9	HAPTOGLOBINE	150 mg/kg BID	10	0.7	g/L
MF9	HAPTOGLOBINE	150 mg/kg BID	14	0.8	g/L
MF9	PROTEINE C REACTIVE	150 mg/kg BID	-4	7	mg/L
MF9	PROTEINE C REACTIVE	150 mg/kg BID	4	7	mg/L
MF9	PROTEINE C REACTIVE	150 mg/kg BID	5	7	mg/L
MF9	PROTEINE C REACTIVE	150 mg/kg BID	7	7	mg/L
MF9	PROTEINE C REACTIVE	150 mg/kg BID	10	7	mg/L
MF9	PROTEINE C REACTIVE	150 mg/kg BID	14	7	mg/L
MF9	TRIGLYCERIDES	150 mg/kg BID	-4	0.7	g/L
MF9	TRIGLYCERIDES	150 mg/kg BID	4	1	g/L
MF9	TRIGLYCERIDES	150 mg/kg BID	5	2.6	g/L
MF9	TRIGLYCERIDES	150 mg/kg BID	7	2.7	g/L
MF9	TRIGLYCERIDES	150 mg/kg BID	10	2.1	g/L
MF9	TRIGLYCERIDES	150 mg/kg BID	14	2.6	g/L
MF9	UREA	150 mg/kg BID	-4	0.32	g/L
MF9	UREA	150 mg/kg BID	4	0.43	g/L
MF9	UREA	150 mg/kg BID	5	0.55	g/L
MF9	UREA	150 mg/kg BID	7	0.52	g/L
MF9	UREA	150 mg/kg BID	10	0.4	g/L
MF9	UREA	150 mg/kg BID	14	0.49	g/L

## Sheet: Fig 4a,b,c,d,e; FigS5a,b,c,d
Figure 4a,b,c,d,e ; Supplementary figure S5a,b,c,d
Day post exposure	Fluid	Group	Animal ID	Assay	SARS-CoV-2 viral load (copies/mL)
BL	Nasopharyngeal fluid	Control	MF13	RT-qPCR SARS-CoV-2	<LOD		N.D	Not Determined
BL	Tracheal Fluid	Control	MF13	RT-qPCR SARS-CoV-2	<LOD		<LOD	Under the limit of detection
1	Tracheal Fluid	Control	MF13	RT-qPCR SARS-CoV-2	17991050
1	Nasopharyngeal fluid	Control	MF13	RT-qPCR SARS-CoV-2	2490026
2	Tracheal Fluid	Control	MF13	RT-qPCR SARS-CoV-2	59886929
2	Nasopharyngeal fluid	Control	MF13	RT-qPCR SARS-CoV-2	6103139
3	Nasopharyngeal fluid	Control	MF13	RT-qPCR SARS-CoV-2	3573727
3	BAL supernatant	Control	MF13	RT-qPCR SARS-CoV-2	2877036
3	Tracheal Fluid	Control	MF13	RT-qPCR SARS-CoV-2	64147
4	Tracheal Fluid	Control	MF13	RT-qPCR SARS-CoV-2	<LOD
4	Nasopharyngeal fluid	Control	MF13	RT-qPCR SARS-CoV-2	49458247
5	Tracheal Fluid	Control	MF13	RT-qPCR SARS-CoV-2	<LOD
5	Nasopharyngeal fluid	Control	MF13	RT-qPCR SARS-CoV-2	5075286
6	Tracheal Fluid	Control	MF13	RT-qPCR SARS-CoV-2	<LOD
6	BAL supernatant	Control	MF13	RT-qPCR SARS-CoV-2	20427
6	Nasopharyngeal fluid	Control	MF13	RT-qPCR SARS-CoV-2	9704361
7	Tracheal Fluid	Control	MF13	RT-qPCR SARS-CoV-2	<LOD
7	Nasopharyngeal fluid	Control	MF13	RT-qPCR SARS-CoV-2	1598805
BL	Nasopharyngeal fluid	Control	MF14	RT-qPCR SARS-CoV-2	<LOD
BL	Tracheal Fluid	Control	MF14	RT-qPCR SARS-CoV-2	<LOD
1	Nasopharyngeal fluid	Control	MF14	RT-qPCR SARS-CoV-2	21490835
1	Tracheal Fluid	Control	MF14	RT-qPCR SARS-CoV-2	8028237
2	Nasopharyngeal fluid	Control	MF14	RT-qPCR SARS-CoV-2	48323026
2	Tracheal Fluid	Control	MF14	RT-qPCR SARS-CoV-2	33516796
3	Nasopharyngeal fluid	Control	MF14	RT-qPCR SARS-CoV-2	293505232
3	BAL supernatant	Control	MF14	RT-qPCR SARS-CoV-2	49867592
3	Tracheal Fluid	Control	MF14	RT-qPCR SARS-CoV-2	231481
4	Nasopharyngeal fluid	Control	MF14	RT-qPCR SARS-CoV-2	9841233
4	Tracheal Fluid	Control	MF14	RT-qPCR SARS-CoV-2	1753
5	Tracheal Fluid	Control	MF14	RT-qPCR SARS-CoV-2	<LOD
5	Nasopharyngeal fluid	Control	MF14	RT-qPCR SARS-CoV-2	382950
6	Tracheal Fluid	Control	MF14	RT-qPCR SARS-CoV-2	6844
6	Nasopharyngeal fluid	Control	MF14	RT-qPCR SARS-CoV-2	2692748
6	BAL supernatant	Control	MF14	RT-qPCR SARS-CoV-2	968009
7	Tracheal Fluid	Control	MF14	RT-qPCR SARS-CoV-2	<LOD
7	Nasopharyngeal fluid	Control	MF14	RT-qPCR SARS-CoV-2	34924
BL	Nasopharyngeal fluid	Control	MF15	RT-qPCR SARS-CoV-2	<LOD
BL	Tracheal Fluid	Control	MF15	RT-qPCR SARS-CoV-2	<LOD
1	Tracheal Fluid	Control	MF15	RT-qPCR SARS-CoV-2	3534989
1	Nasopharyngeal fluid	Control	MF15	RT-qPCR SARS-CoV-2	1280349
2	Nasopharyngeal fluid	Control	MF15	RT-qPCR SARS-CoV-2	157437190
2	Tracheal Fluid	Control	MF15	RT-qPCR SARS-CoV-2	56101126
3	Nasopharyngeal fluid	Control	MF15	RT-qPCR SARS-CoV-2	122622943
3	Tracheal Fluid	Control	MF15	RT-qPCR SARS-CoV-2	5440502
3	BAL supernatant	Control	MF15	RT-qPCR SARS-CoV-2	3690657
4	Nasopharyngeal fluid	Control	MF15	RT-qPCR SARS-CoV-2	6658026
4	Tracheal Fluid	Control	MF15	RT-qPCR SARS-CoV-2	475231
5	Nasopharyngeal fluid	Control	MF15	RT-qPCR SARS-CoV-2	2029600
5	Tracheal Fluid	Control	MF15	RT-qPCR SARS-CoV-2	22371
6	Nasopharyngeal fluid	Control	MF15	RT-qPCR SARS-CoV-2	1594129
6	Tracheal Fluid	Control	MF15	RT-qPCR SARS-CoV-2	853051
6	BAL supernatant	Control	MF15	RT-qPCR SARS-CoV-2	50010
7	Tracheal Fluid	Control	MF15	RT-qPCR SARS-CoV-2	16745
7	Nasopharyngeal fluid	Control	MF15	RT-qPCR SARS-CoV-2	18999665
BL	Nasopharyngeal fluid	Control	MF16	RT-qPCR SARS-CoV-2	<LOD
BL	Tracheal Fluid	Control	MF16	RT-qPCR SARS-CoV-2	<LOD
1	Tracheal Fluid	Control	MF16	RT-qPCR SARS-CoV-2	30268194
1	Nasopharyngeal fluid	Control	MF16	RT-qPCR SARS-CoV-2	77228
2	Nasopharyngeal fluid	Control	MF16	RT-qPCR SARS-CoV-2	24597424
2	Tracheal Fluid	Control	MF16	RT-qPCR SARS-CoV-2	6876629
3	Nasopharyngeal fluid	Control	MF16	RT-qPCR SARS-CoV-2	82111528
3	BAL supernatant	Control	MF16	RT-qPCR SARS-CoV-2	25350746
3	Tracheal Fluid	Control	MF16	RT-qPCR SARS-CoV-2	14997460
4	Nasopharyngeal fluid	Control	MF16	RT-qPCR SARS-CoV-2	305027824
4	Tracheal Fluid	Control	MF16	RT-qPCR SARS-CoV-2	34260845
5	Tracheal Fluid	Control	MF16	RT-qPCR SARS-CoV-2	1045
5	Nasopharyngeal fluid	Control	MF16	RT-qPCR SARS-CoV-2	8125305
6	BAL supernatant	Control	MF16	RT-qPCR SARS-CoV-2	3937763
6	Tracheal Fluid	Control	MF16	RT-qPCR SARS-CoV-2	656624
6	Nasopharyngeal fluid	Control	MF16	RT-qPCR SARS-CoV-2	242093
7	Tracheal Fluid	Control	MF16	RT-qPCR SARS-CoV-2	4151
7	Nasopharyngeal fluid	Control	MF16	RT-qPCR SARS-CoV-2	33861462
BL	Nasopharyngeal fluid	Control	MF17	RT-qPCR SARS-CoV-2	<LOD
BL	Tracheal Fluid	Control	MF17	RT-qPCR SARS-CoV-2	<LOD
1	Tracheal Fluid	Control	MF17	RT-qPCR SARS-CoV-2	16458556
1	Nasopharyngeal fluid	Control	MF17	RT-qPCR SARS-CoV-2	208652
2	Nasopharyngeal fluid	Control	MF17	RT-qPCR SARS-CoV-2	28288126
2	Tracheal Fluid	Control	MF17	RT-qPCR SARS-CoV-2	26408975
3	Nasopharyngeal fluid	Control	MF17	RT-qPCR SARS-CoV-2	1032626838
3	Tracheal Fluid	Control	MF17	RT-qPCR SARS-CoV-2	5102045
3	BAL supernatant	Control	MF17	RT-qPCR SARS-CoV-2	4470992
4	Nasopharyngeal fluid	Control	MF17	RT-qPCR SARS-CoV-2	15147727
4	Tracheal Fluid	Control	MF17	RT-qPCR SARS-CoV-2	1874004
5	Nasopharyngeal fluid	Control	MF17	RT-qPCR SARS-CoV-2	85459114
5	Tracheal Fluid	Control	MF17	RT-qPCR SARS-CoV-2	24684
6	Nasopharyngeal fluid	Control	MF17	RT-qPCR SARS-CoV-2	11010093
6	BAL supernatant	Control	MF17	RT-qPCR SARS-CoV-2	325786
6	Tracheal Fluid	Control	MF17	RT-qPCR SARS-CoV-2	56707
7	Nasopharyngeal fluid	Control	MF17	RT-qPCR SARS-CoV-2	1143362
7	Tracheal Fluid	Control	MF17	RT-qPCR SARS-CoV-2	115605
BL	Nasopharyngeal fluid	180 mg/kg BID	MF18	RT-qPCR SARS-CoV-2	<LOD
BL	Tracheal Fluid	180 mg/kg BID	MF18	RT-qPCR SARS-CoV-2	<LOD
1	Tracheal Fluid	180 mg/kg BID	MF18	RT-qPCR SARS-CoV-2	14183527
1	Nasopharyngeal fluid	180 mg/kg BID	MF18	RT-qPCR SARS-CoV-2	9300353
2	Nasopharyngeal fluid	180 mg/kg BID	MF18	RT-qPCR SARS-CoV-2	97949983
2	Tracheal Fluid	180 mg/kg BID	MF18	RT-qPCR SARS-CoV-2	40385441
3	Nasopharyngeal fluid	180 mg/kg BID	MF18	RT-qPCR SARS-CoV-2	869166281
3	BAL supernatant	180 mg/kg BID	MF18	RT-qPCR SARS-CoV-2	566302653
3	Tracheal Fluid	180 mg/kg BID	MF18	RT-qPCR SARS-CoV-2	147438374
4	Nasopharyngeal fluid	180 mg/kg BID	MF18	RT-qPCR SARS-CoV-2	76807558
4	Tracheal Fluid	180 mg/kg BID	MF18	RT-qPCR SARS-CoV-2	21171734
5	Nasopharyngeal fluid	180 mg/kg BID	MF18	RT-qPCR SARS-CoV-2	22934372
5	Tracheal Fluid	180 mg/kg BID	MF18	RT-qPCR SARS-CoV-2	13000899
6	Nasopharyngeal fluid	180 mg/kg BID	MF18	RT-qPCR SARS-CoV-2	95096496
6	Tracheal Fluid	180 mg/kg BID	MF18	RT-qPCR SARS-CoV-2	85977911
BL	Nasopharyngeal fluid	180 mg/kg BID	MF19	RT-qPCR SARS-CoV-2	<LOD
BL	Tracheal Fluid	180 mg/kg BID	MF19	RT-qPCR SARS-CoV-2	<LOD
1	Nasopharyngeal fluid	180 mg/kg BID	MF19	RT-qPCR SARS-CoV-2	19419108
1	Tracheal Fluid	180 mg/kg BID	MF19	RT-qPCR SARS-CoV-2	4895220
2	Tracheal Fluid	180 mg/kg BID	MF19	RT-qPCR SARS-CoV-2	68538716
2	Nasopharyngeal fluid	180 mg/kg BID	MF19	RT-qPCR SARS-CoV-2	N.D.
3	Nasopharyngeal fluid	180 mg/kg BID	MF19	RT-qPCR SARS-CoV-2	126987830
3	BAL supernatant	180 mg/kg BID	MF19	RT-qPCR SARS-CoV-2	38022833
3	Tracheal Fluid	180 mg/kg BID	MF19	RT-qPCR SARS-CoV-2	9227082
4	Nasopharyngeal fluid	180 mg/kg BID	MF19	RT-qPCR SARS-CoV-2	399655700
4	Tracheal Fluid	180 mg/kg BID	MF19	RT-qPCR SARS-CoV-2	79921910
5	Tracheal Fluid	180 mg/kg BID	MF19	RT-qPCR SARS-CoV-2	6152
5	Nasopharyngeal fluid	180 mg/kg BID	MF19	RT-qPCR SARS-CoV-2	5833135
6	Nasopharyngeal fluid	180 mg/kg BID	MF19	RT-qPCR SARS-CoV-2	19026164
6	BAL supernatant	180 mg/kg BID	MF19	RT-qPCR SARS-CoV-2	637054
6	Tracheal Fluid	180 mg/kg BID	MF19	RT-qPCR SARS-CoV-2	22452
7	Nasopharyngeal fluid	180 mg/kg BID	MF19	RT-qPCR SARS-CoV-2	210869847
7	Tracheal Fluid	180 mg/kg BID	MF19	RT-qPCR SARS-CoV-2	245743
BL	Nasopharyngeal fluid	180 mg/kg BID	MF20	RT-qPCR SARS-CoV-2	<LOD
BL	Tracheal Fluid	180 mg/kg BID	MF20	RT-qPCR SARS-CoV-2	<LOD
1	Nasopharyngeal fluid	180 mg/kg BID	MF20	RT-qPCR SARS-CoV-2	1708347
1	Tracheal Fluid	180 mg/kg BID	MF20	RT-qPCR SARS-CoV-2	137194
2	Tracheal Fluid	180 mg/kg BID	MF20	RT-qPCR SARS-CoV-2	37500815
2	Nasopharyngeal fluid	180 mg/kg BID	MF20	RT-qPCR SARS-CoV-2	1819448
3	Nasopharyngeal fluid	180 mg/kg BID	MF20	RT-qPCR SARS-CoV-2	66971913
3	BAL supernatant	180 mg/kg BID	MF20	RT-qPCR SARS-CoV-2	14564184
3	Tracheal Fluid	180 mg/kg BID	MF20	RT-qPCR SARS-CoV-2	1345033
4	Nasopharyngeal fluid	180 mg/kg BID	MF20	RT-qPCR SARS-CoV-2	15391276
4	Tracheal Fluid	180 mg/kg BID	MF20	RT-qPCR SARS-CoV-2	3743593
5	Tracheal Fluid	180 mg/kg BID	MF20	RT-qPCR SARS-CoV-2	526
5	Nasopharyngeal fluid	180 mg/kg BID	MF20	RT-qPCR SARS-CoV-2	2990361
6	Nasopharyngeal fluid	180 mg/kg BID	MF20	RT-qPCR SARS-CoV-2	1242267
6	BAL supernatant	180 mg/kg BID	MF20	RT-qPCR SARS-CoV-2	328732
6	Tracheal Fluid	180 mg/kg BID	MF20	RT-qPCR SARS-CoV-2	18620
7	Tracheal Fluid	180 mg/kg BID	MF20	RT-qPCR SARS-CoV-2	1457551
7	Nasopharyngeal fluid	180 mg/kg BID	MF20	RT-qPCR SARS-CoV-2	700876
BL	Nasopharyngeal fluid	180 mg/kg BID	MF21	RT-qPCR SARS-CoV-2	<LOD
BL	Tracheal Fluid	180 mg/kg BID	MF21	RT-qPCR SARS-CoV-2	<LOD
1	Tracheal Fluid	180 mg/kg BID	MF21	RT-qPCR SARS-CoV-2	1164158
1	Nasopharyngeal fluid	180 mg/kg BID	MF21	RT-qPCR SARS-CoV-2	33587
2	Tracheal Fluid	180 mg/kg BID	MF21	RT-qPCR SARS-CoV-2	521850354
2	Nasopharyngeal fluid	180 mg/kg BID	MF21	RT-qPCR SARS-CoV-2	139446213
3	Nasopharyngeal fluid	180 mg/kg BID	MF21	RT-qPCR SARS-CoV-2	79858728
3	BAL supernatant	180 mg/kg BID	MF21	RT-qPCR SARS-CoV-2	62692603
3	Tracheal Fluid	180 mg/kg BID	MF21	RT-qPCR SARS-CoV-2	5565501
4	Nasopharyngeal fluid	180 mg/kg BID	MF21	RT-qPCR SARS-CoV-2	26041693
4	Tracheal Fluid	180 mg/kg BID	MF21	RT-qPCR SARS-CoV-2	1962115
5	Nasopharyngeal fluid	180 mg/kg BID	MF21	RT-qPCR SARS-CoV-2	32486175
5	Tracheal Fluid	180 mg/kg BID	MF21	RT-qPCR SARS-CoV-2	315085
6	Nasopharyngeal fluid	180 mg/kg BID	MF21	RT-qPCR SARS-CoV-2	4656133
6	BAL supernatant	180 mg/kg BID	MF21	RT-qPCR SARS-CoV-2	1262716
6	Tracheal Fluid	180 mg/kg BID	MF21	RT-qPCR SARS-CoV-2	174371
7	Nasopharyngeal fluid	180 mg/kg BID	MF21	RT-qPCR SARS-CoV-2	4148420
7	Tracheal Fluid	180 mg/kg BID	MF21	RT-qPCR SARS-CoV-2	1510729
BL	Nasopharyngeal fluid	180 mg/kg BID	MF22	RT-qPCR SARS-CoV-2	<LOD
BL	Tracheal Fluid	180 mg/kg BID	MF22	RT-qPCR SARS-CoV-2	<LOD
1	Tracheal Fluid	180 mg/kg BID	MF22	RT-qPCR SARS-CoV-2	26387292
1	Nasopharyngeal fluid	180 mg/kg BID	MF22	RT-qPCR SARS-CoV-2	36914
2	Tracheal Fluid	180 mg/kg BID	MF22	RT-qPCR SARS-CoV-2	104404603
2	Nasopharyngeal fluid	180 mg/kg BID	MF22	RT-qPCR SARS-CoV-2	42230389
3	BAL supernatant	180 mg/kg BID	MF22	RT-qPCR SARS-CoV-2	160392843
3	Tracheal Fluid	180 mg/kg BID	MF22	RT-qPCR SARS-CoV-2	26829053
3	Nasopharyngeal fluid	180 mg/kg BID	MF22	RT-qPCR SARS-CoV-2	19268725
4	Nasopharyngeal fluid	180 mg/kg BID	MF22	RT-qPCR SARS-CoV-2	20333455
4	Tracheal Fluid	180 mg/kg BID	MF22	RT-qPCR SARS-CoV-2	2265035
5	Nasopharyngeal fluid	180 mg/kg BID	MF22	RT-qPCR SARS-CoV-2	10573901
5	Tracheal Fluid	180 mg/kg BID	MF22	RT-qPCR SARS-CoV-2	10926140
BL	Nasopharyngeal fluid	150 mg/kg BID	MF23	RT-qPCR SARS-CoV-2	<LOD
BL	Tracheal Fluid	150 mg/kg BID	MF23	RT-qPCR SARS-CoV-2	<LOD
1	Tracheal Fluid	150 mg/kg BID	MF23	RT-qPCR SARS-CoV-2	6246479
1	Nasopharyngeal fluid	150 mg/kg BID	MF23	RT-qPCR SARS-CoV-2	751621
2	Nasopharyngeal fluid	150 mg/kg BID	MF23	RT-qPCR SARS-CoV-2	10316645
2	Tracheal Fluid	150 mg/kg BID	MF23	RT-qPCR SARS-CoV-2	2054372
3	BAL supernatant	150 mg/kg BID	MF23	RT-qPCR SARS-CoV-2	18803602
3	Nasopharyngeal fluid	150 mg/kg BID	MF23	RT-qPCR SARS-CoV-2	3269899
3	Tracheal Fluid	150 mg/kg BID	MF23	RT-qPCR SARS-CoV-2	73565
4	Tracheal Fluid	150 mg/kg BID	MF23	RT-qPCR SARS-CoV-2	3258860
4	Nasopharyngeal fluid	150 mg/kg BID	MF23	RT-qPCR SARS-CoV-2	1394978
5	Nasopharyngeal fluid	150 mg/kg BID	MF23	RT-qPCR SARS-CoV-2	32286678
5	Tracheal Fluid	150 mg/kg BID	MF23	RT-qPCR SARS-CoV-2	12401926
6	Nasopharyngeal fluid	150 mg/kg BID	MF23	RT-qPCR SARS-CoV-2	7177382
6	Tracheal Fluid	150 mg/kg BID	MF23	RT-qPCR SARS-CoV-2	3926600
6	BAL supernatant	150 mg/kg BID	MF23	RT-qPCR SARS-CoV-2	1242458
7	Nasopharyngeal fluid	150 mg/kg BID	MF23	RT-qPCR SARS-CoV-2	129206097
7	Tracheal Fluid	150 mg/kg BID	MF23	RT-qPCR SARS-CoV-2	715276
BL	Nasopharyngeal fluid	150 mg/kg BID	MF24	RT-qPCR SARS-CoV-2	<LOD
BL	Tracheal Fluid	150 mg/kg BID	MF24	RT-qPCR SARS-CoV-2	<LOD
1	Tracheal Fluid	150 mg/kg BID	MF24	RT-qPCR SARS-CoV-2	33635075
1	Nasopharyngeal fluid	150 mg/kg BID	MF24	RT-qPCR SARS-CoV-2	2426470
2	Tracheal Fluid	150 mg/kg BID	MF24	RT-qPCR SARS-CoV-2	52414486
2	Nasopharyngeal fluid	150 mg/kg BID	MF24	RT-qPCR SARS-CoV-2	4107564
3	Nasopharyngeal fluid	150 mg/kg BID	MF24	RT-qPCR SARS-CoV-2	86389983
3	BAL supernatant	150 mg/kg BID	MF24	RT-qPCR SARS-CoV-2	14152339
3	Tracheal Fluid	150 mg/kg BID	MF24	RT-qPCR SARS-CoV-2	6176001
4	Nasopharyngeal fluid	150 mg/kg BID	MF24	RT-qPCR SARS-CoV-2	270061418
4	Tracheal Fluid	150 mg/kg BID	MF24	RT-qPCR SARS-CoV-2	9818232
5	Nasopharyngeal fluid	150 mg/kg BID	MF24	RT-qPCR SARS-CoV-2	91111822
5	Tracheal Fluid	150 mg/kg BID	MF24	RT-qPCR SARS-CoV-2	4185513
6	Nasopharyngeal fluid	150 mg/kg BID	MF24	RT-qPCR SARS-CoV-2	9992894
6	BAL supernatant	150 mg/kg BID	MF24	RT-qPCR SARS-CoV-2	746709
6	Tracheal Fluid	150 mg/kg BID	MF24	RT-qPCR SARS-CoV-2	44524
7	Tracheal Fluid	150 mg/kg BID	MF24	RT-qPCR SARS-CoV-2	23263
7	Nasopharyngeal fluid	150 mg/kg BID	MF24	RT-qPCR SARS-CoV-2	15821446
BL	Nasopharyngeal fluid	150 mg/kg BID	MF25	RT-qPCR SARS-CoV-2	<LOD
BL	Tracheal Fluid	150 mg/kg BID	MF25	RT-qPCR SARS-CoV-2	<LOD
1	Nasopharyngeal fluid	150 mg/kg BID	MF25	RT-qPCR SARS-CoV-2	179970
1	Tracheal Fluid	150 mg/kg BID	MF25	RT-qPCR SARS-CoV-2	13220
2	Tracheal Fluid	150 mg/kg BID	MF25	RT-qPCR SARS-CoV-2	13829410
2	Nasopharyngeal fluid	150 mg/kg BID	MF25	RT-qPCR SARS-CoV-2	569535
3	BAL supernatant	150 mg/kg BID	MF25	RT-qPCR SARS-CoV-2	225078822
3	Tracheal Fluid	150 mg/kg BID	MF25	RT-qPCR SARS-CoV-2	155012524
3	Nasopharyngeal fluid	150 mg/kg BID	MF25	RT-qPCR SARS-CoV-2	150234
4	Tracheal Fluid	150 mg/kg BID	MF25	RT-qPCR SARS-CoV-2	3730121
4	Nasopharyngeal fluid	150 mg/kg BID	MF25	RT-qPCR SARS-CoV-2	601212
BL	Nasopharyngeal fluid	150 mg/kg BID	MF26	RT-qPCR SARS-CoV-2	<LOD
BL	Tracheal Fluid	150 mg/kg BID	MF26	RT-qPCR SARS-CoV-2	<LOD
1	Nasopharyngeal fluid	150 mg/kg BID	MF26	RT-qPCR SARS-CoV-2	5748816
1	Tracheal Fluid	150 mg/kg BID	MF26	RT-qPCR SARS-CoV-2	906724
2	Nasopharyngeal fluid	150 mg/kg BID	MF26	RT-qPCR SARS-CoV-2	102141076
2	Tracheal Fluid	150 mg/kg BID	MF26	RT-qPCR SARS-CoV-2	6795389
3	Nasopharyngeal fluid	150 mg/kg BID	MF26	RT-qPCR SARS-CoV-2	43503369
3	BAL supernatant	150 mg/kg BID	MF26	RT-qPCR SARS-CoV-2	14372668
3	Tracheal Fluid	150 mg/kg BID	MF26	RT-qPCR SARS-CoV-2	1807374
4	Nasopharyngeal fluid	150 mg/kg BID	MF26	RT-qPCR SARS-CoV-2	49827723
4	Tracheal Fluid	150 mg/kg BID	MF26	RT-qPCR SARS-CoV-2	4649
5	Nasopharyngeal fluid	150 mg/kg BID	MF26	RT-qPCR SARS-CoV-2	27478855
5	Tracheal Fluid	150 mg/kg BID	MF26	RT-qPCR SARS-CoV-2	1766483
6	Nasopharyngeal fluid	150 mg/kg BID	MF26	RT-qPCR SARS-CoV-2	34173089
6	BAL supernatant	150 mg/kg BID	MF26	RT-qPCR SARS-CoV-2	691157
6	Tracheal Fluid	150 mg/kg BID	MF26	RT-qPCR SARS-CoV-2	50937
7	Nasopharyngeal fluid	150 mg/kg BID	MF26	RT-qPCR SARS-CoV-2	840178
7	Tracheal Fluid	150 mg/kg BID	MF26	RT-qPCR SARS-CoV-2	373342
BL	Nasopharyngeal fluid	150 mg/kg BID	MF27	RT-qPCR SARS-CoV-2	<LOD
BL	Tracheal Fluid	150 mg/kg BID	MF27	RT-qPCR SARS-CoV-2	<LOD
1	Tracheal Fluid	150 mg/kg BID	MF27	RT-qPCR SARS-CoV-2	328000
1	Nasopharyngeal fluid	150 mg/kg BID	MF27	RT-qPCR SARS-CoV-2	147332
2	Nasopharyngeal fluid	150 mg/kg BID	MF27	RT-qPCR SARS-CoV-2	N.D.
2	Tracheal Fluid	150 mg/kg BID	MF27	RT-qPCR SARS-CoV-2	10611629
3	BAL supernatant	150 mg/kg BID	MF27	RT-qPCR SARS-CoV-2	518115975
3	Nasopharyngeal fluid	150 mg/kg BID	MF27	RT-qPCR SARS-CoV-2	198064406
3	Tracheal Fluid	150 mg/kg BID	MF27	RT-qPCR SARS-CoV-2	2131611
4	Tracheal Fluid	150 mg/kg BID	MF27	RT-qPCR SARS-CoV-2	26304078
4	Nasopharyngeal fluid	150 mg/kg BID	MF27	RT-qPCR SARS-CoV-2	N.D.
5	Nasopharyngeal fluid	150 mg/kg BID	MF27	RT-qPCR SARS-CoV-2	38538368
5	Tracheal Fluid	150 mg/kg BID	MF27	RT-qPCR SARS-CoV-2	2850124
6	Tracheal Fluid	150 mg/kg BID	MF27	RT-qPCR SARS-CoV-2	12451724
6	Nasopharyngeal fluid	150 mg/kg BID	MF27	RT-qPCR SARS-CoV-2	1085338
3	BAL supernatant	Control	MF28	RT-qPCR SARS-CoV-2	3360
1	Nasopharyngeal fluid	Control	MF28	RT-qPCR SARS-CoV-2	8.10459e+07
2	Nasopharyngeal fluid	Control	MF28	RT-qPCR SARS-CoV-2	6.49628e+06
3	Nasopharyngeal fluid	Control	MF28	RT-qPCR SARS-CoV-2	61000000
4	Nasopharyngeal fluid	Control	MF28	RT-qPCR SARS-CoV-2	1812000
5	Nasopharyngeal fluid	Control	MF28	RT-qPCR SARS-CoV-2	21000
6	Nasopharyngeal fluid	Control	MF28	RT-qPCR SARS-CoV-2	78600
7	Nasopharyngeal fluid	Control	MF28	RT-qPCR SARS-CoV-2	<LOD
1	Tracheal Fluid	Control	MF28	RT-qPCR SARS-CoV-2	2.17201e+06
2	Tracheal Fluid	Control	MF28	RT-qPCR SARS-CoV-2	1.15158e+06
3	Tracheal Fluid	Control	MF28	RT-qPCR SARS-CoV-2	2960000
4	Tracheal Fluid	Control	MF28	RT-qPCR SARS-CoV-2	14260
5	Tracheal Fluid	Control	MF28	RT-qPCR SARS-CoV-2	<LOD
6	Tracheal Fluid	Control	MF28	RT-qPCR SARS-CoV-2	<LOD
7	Tracheal Fluid	Control	MF28	RT-qPCR SARS-CoV-2	29000
BL	Nasopharyngeal fluid	Control	MF28	RT-qPCR SARS-CoV-2	<LOD
BL	Tracheal Fluid	Control	MF28	RT-qPCR SARS-CoV-2	<LOD
3	BAL supernatant	Control	MF29	RT-qPCR SARS-CoV-2	922000
1	Nasopharyngeal fluid	Control	MF29	RT-qPCR SARS-CoV-2	1.01044e+07
2	Nasopharyngeal fluid	Control	MF29	RT-qPCR SARS-CoV-2	4.14084e+08
3	Nasopharyngeal fluid	Control	MF29	RT-qPCR SARS-CoV-2	86400000
4	Nasopharyngeal fluid	Control	MF29	RT-qPCR SARS-CoV-2	7660000
5	Nasopharyngeal fluid	Control	MF29	RT-qPCR SARS-CoV-2	116200
6	Nasopharyngeal fluid	Control	MF29	RT-qPCR SARS-CoV-2	954000
7	Nasopharyngeal fluid	Control	MF29	RT-qPCR SARS-CoV-2	1682000
1	Tracheal Fluid	Control	MF29	RT-qPCR SARS-CoV-2	2.90486e+07
2	Tracheal Fluid	Control	MF29	RT-qPCR SARS-CoV-2	832349
3	Tracheal Fluid	Control	MF29	RT-qPCR SARS-CoV-2	18960000
4	Tracheal Fluid	Control	MF29	RT-qPCR SARS-CoV-2	48000
5	Tracheal Fluid	Control	MF29	RT-qPCR SARS-CoV-2	87200
6	Tracheal Fluid	Control	MF29	RT-qPCR SARS-CoV-2	111000
7	Tracheal Fluid	Control	MF29	RT-qPCR SARS-CoV-2	558000
BL	Nasopharyngeal fluid	Control	MF29	RT-qPCR SARS-CoV-2	<LOD
BL	Tracheal Fluid	Control	MF29	RT-qPCR SARS-CoV-2	<LOD
3	BAL supernatant	Control	MF30	RT-qPCR SARS-CoV-2	1732000
1	Nasopharyngeal fluid	Control	MF30	RT-qPCR SARS-CoV-2	1.65638e+07
2	Nasopharyngeal fluid	Control	MF30	RT-qPCR SARS-CoV-2	7.99733e+07
3	Nasopharyngeal fluid	Control	MF30	RT-qPCR SARS-CoV-2	20400000
4	Nasopharyngeal fluid	Control	MF30	RT-qPCR SARS-CoV-2	2200000
5	Nasopharyngeal fluid	Control	MF30	RT-qPCR SARS-CoV-2	1564000
6	Nasopharyngeal fluid	Control	MF30	RT-qPCR SARS-CoV-2	52400
7	Nasopharyngeal fluid	Control	MF30	RT-qPCR SARS-CoV-2	380000
1	Tracheal Fluid	Control	MF30	RT-qPCR SARS-CoV-2	<LOD
2	Tracheal Fluid	Control	MF30	RT-qPCR SARS-CoV-2	1.40352e+06
3	Tracheal Fluid	Control	MF30	RT-qPCR SARS-CoV-2	120200
4	Tracheal Fluid	Control	MF30	RT-qPCR SARS-CoV-2	64800
5	Tracheal Fluid	Control	MF30	RT-qPCR SARS-CoV-2	13060
6	Tracheal Fluid	Control	MF30	RT-qPCR SARS-CoV-2	<LOD
7	Tracheal Fluid	Control	MF30	RT-qPCR SARS-CoV-2	<LOD
BL	Nasopharyngeal fluid	Control	MF30	RT-qPCR SARS-CoV-2	<LOD
BL	Tracheal Fluid	Control	MF30	RT-qPCR SARS-CoV-2	<LOD
3	BAL supernatant	Control	MF31	RT-qPCR SARS-CoV-2	2140000
1	Nasopharyngeal fluid	Control	MF31	RT-qPCR SARS-CoV-2	1.72311e+07
2	Nasopharyngeal fluid	Control	MF31	RT-qPCR SARS-CoV-2	1.5078e+07
3	Nasopharyngeal fluid	Control	MF31	RT-qPCR SARS-CoV-2	51000
4	Nasopharyngeal fluid	Control	MF31	RT-qPCR SARS-CoV-2	11620
5	Nasopharyngeal fluid	Control	MF31	RT-qPCR SARS-CoV-2	76000
6	Nasopharyngeal fluid	Control	MF31	RT-qPCR SARS-CoV-2	2200000
1	Tracheal Fluid	Control	MF31	RT-qPCR SARS-CoV-2	1.60304e+07
2	Tracheal Fluid	Control	MF31	RT-qPCR SARS-CoV-2	693574
3	Tracheal Fluid	Control	MF31	RT-qPCR SARS-CoV-2	47000
4	Tracheal Fluid	Control	MF31	RT-qPCR SARS-CoV-2	<LOD
5	Tracheal Fluid	Control	MF31	RT-qPCR SARS-CoV-2	662
6	Tracheal Fluid	Control	MF31	RT-qPCR SARS-CoV-2	22600
BL	Nasopharyngeal fluid	Control	MF31	RT-qPCR SARS-CoV-2	<LOD
BL	Tracheal Fluid	Control	MF31	RT-qPCR SARS-CoV-2	<LOD
3	BAL supernatant	Control	MF32	RT-qPCR SARS-CoV-2	530000
1	Nasopharyngeal fluid	Control	MF32	RT-qPCR SARS-CoV-2	2.11238e+07
2	Nasopharyngeal fluid	Control	MF32	RT-qPCR SARS-CoV-2	6.42337e+07
3	Nasopharyngeal fluid	Control	MF32	RT-qPCR SARS-CoV-2	183600000
4	Nasopharyngeal fluid	Control	MF32	RT-qPCR SARS-CoV-2	59000000
5	Nasopharyngeal fluid	Control	MF32	RT-qPCR SARS-CoV-2	224000
6	Nasopharyngeal fluid	Control	MF32	RT-qPCR SARS-CoV-2	922000
1	Tracheal Fluid	Control	MF32	RT-qPCR SARS-CoV-2	3.93804e+06
2	Tracheal Fluid	Control	MF32	RT-qPCR SARS-CoV-2	465970
3	Tracheal Fluid	Control	MF32	RT-qPCR SARS-CoV-2	4300000
4	Tracheal Fluid	Control	MF32	RT-qPCR SARS-CoV-2	89000
5	Tracheal Fluid	Control	MF32	RT-qPCR SARS-CoV-2	<LOD
6	Tracheal Fluid	Control	MF32	RT-qPCR SARS-CoV-2	<LOD
BL	Nasopharyngeal fluid	Control	MF32	RT-qPCR SARS-CoV-2	<LOD
BL	Tracheal Fluid	Control	MF32	RT-qPCR SARS-CoV-2	<LOD
3	BAL supernatant	100 mg/kg BID	MF33	RT-qPCR SARS-CoV-2	2240000
1	Nasopharyngeal fluid	100 mg/kg BID	MF33	RT-qPCR SARS-CoV-2	4.51924e+06
2	Nasopharyngeal fluid	100 mg/kg BID	MF33	RT-qPCR SARS-CoV-2	1.1489e+08
3	Nasopharyngeal fluid	100 mg/kg BID	MF33	RT-qPCR SARS-CoV-2	230000000
4	Nasopharyngeal fluid	100 mg/kg BID	MF33	RT-qPCR SARS-CoV-2	6880000
5	Nasopharyngeal fluid	100 mg/kg BID	MF33	RT-qPCR SARS-CoV-2	5800000
6	Nasopharyngeal fluid	100 mg/kg BID	MF33	RT-qPCR SARS-CoV-2	1140000
7	Nasopharyngeal fluid	100 mg/kg BID	MF33	RT-qPCR SARS-CoV-2	464000
1	Tracheal Fluid	100 mg/kg BID	MF33	RT-qPCR SARS-CoV-2	3.96364e+07
2	Tracheal Fluid	100 mg/kg BID	MF33	RT-qPCR SARS-CoV-2	2.11346e+07
3	Tracheal Fluid	100 mg/kg BID	MF33	RT-qPCR SARS-CoV-2	8160000
4	Tracheal Fluid	100 mg/kg BID	MF33	RT-qPCR SARS-CoV-2	924000
5	Tracheal Fluid	100 mg/kg BID	MF33	RT-qPCR SARS-CoV-2	6940
6	Tracheal Fluid	100 mg/kg BID	MF33	RT-qPCR SARS-CoV-2	36600
7	Tracheal Fluid	100 mg/kg BID	MF33	RT-qPCR SARS-CoV-2	<LOD
BL	Nasopharyngeal fluid	100 mg/kg BID	MF33	RT-qPCR SARS-CoV-2	<LOD
BL	Tracheal Fluid	100 mg/kg BID	MF33	RT-qPCR SARS-CoV-2	<LOD
3	BAL supernatant	100 mg/kg BID	MF34	RT-qPCR SARS-CoV-2	3880000
1	Nasopharyngeal fluid	100 mg/kg BID	MF34	RT-qPCR SARS-CoV-2	431634
2	Nasopharyngeal fluid	100 mg/kg BID	MF34	RT-qPCR SARS-CoV-2	2.62895e+06
3	Nasopharyngeal fluid	100 mg/kg BID	MF34	RT-qPCR SARS-CoV-2	7040000
4	Nasopharyngeal fluid	100 mg/kg BID	MF34	RT-qPCR SARS-CoV-2	13880000
5	Nasopharyngeal fluid	100 mg/kg BID	MF34	RT-qPCR SARS-CoV-2	578000
6	Nasopharyngeal fluid	100 mg/kg BID	MF34	RT-qPCR SARS-CoV-2	45800
7	Nasopharyngeal fluid	100 mg/kg BID	MF34	RT-qPCR SARS-CoV-2	284000
1	Tracheal Fluid	100 mg/kg BID	MF34	RT-qPCR SARS-CoV-2	1.50817e+07
2	Tracheal Fluid	100 mg/kg BID	MF34	RT-qPCR SARS-CoV-2	6.31249e+06
3	Tracheal Fluid	100 mg/kg BID	MF34	RT-qPCR SARS-CoV-2	304000
4	Tracheal Fluid	100 mg/kg BID	MF34	RT-qPCR SARS-CoV-2	552000
5	Tracheal Fluid	100 mg/kg BID	MF34	RT-qPCR SARS-CoV-2	25000
6	Tracheal Fluid	100 mg/kg BID	MF34	RT-qPCR SARS-CoV-2	388000
7	Tracheal Fluid	100 mg/kg BID	MF34	RT-qPCR SARS-CoV-2	29600
BL	Nasopharyngeal fluid	100 mg/kg BID	MF34	RT-qPCR SARS-CoV-2	<LOD
BL	Tracheal Fluid	100 mg/kg BID	MF34	RT-qPCR SARS-CoV-2	<LOD
3	BAL supernatant	100 mg/kg BID	MF35	RT-qPCR SARS-CoV-2	2080000
1	Nasopharyngeal fluid	100 mg/kg BID	MF35	RT-qPCR SARS-CoV-2	187281
2	Nasopharyngeal fluid	100 mg/kg BID	MF35	RT-qPCR SARS-CoV-2	1.01723e+06
3	Nasopharyngeal fluid	100 mg/kg BID	MF35	RT-qPCR SARS-CoV-2	180600
4	Nasopharyngeal fluid	100 mg/kg BID	MF35	RT-qPCR SARS-CoV-2	119200
5	Nasopharyngeal fluid	100 mg/kg BID	MF35	RT-qPCR SARS-CoV-2	180800
6	Nasopharyngeal fluid	100 mg/kg BID	MF35	RT-qPCR SARS-CoV-2	270000
7	Nasopharyngeal fluid	100 mg/kg BID	MF35	RT-qPCR SARS-CoV-2	89400
1	Tracheal Fluid	100 mg/kg BID	MF35	RT-qPCR SARS-CoV-2	2.89687e+08
2	Tracheal Fluid	100 mg/kg BID	MF35	RT-qPCR SARS-CoV-2	1.55897e+07
3	Tracheal Fluid	100 mg/kg BID	MF35	RT-qPCR SARS-CoV-2	3020
4	Tracheal Fluid	100 mg/kg BID	MF35	RT-qPCR SARS-CoV-2	47600
5	Tracheal Fluid	100 mg/kg BID	MF35	RT-qPCR SARS-CoV-2	<LOD
6	Tracheal Fluid	100 mg/kg BID	MF35	RT-qPCR SARS-CoV-2	43000
7	Tracheal Fluid	100 mg/kg BID	MF35	RT-qPCR SARS-CoV-2	63200
BL	Nasopharyngeal fluid	100 mg/kg BID	MF35	RT-qPCR SARS-CoV-2	<LOD
BL	Tracheal Fluid	100 mg/kg BID	MF35	RT-qPCR SARS-CoV-2	<LOD
3	BAL supernatant	100 mg/kg BID	MF36	RT-qPCR SARS-CoV-2	1356000
1	Nasopharyngeal fluid	100 mg/kg BID	MF36	RT-qPCR SARS-CoV-2	230636
2	Nasopharyngeal fluid	100 mg/kg BID	MF36	RT-qPCR SARS-CoV-2	6.87785e+08
3	Nasopharyngeal fluid	100 mg/kg BID	MF36	RT-qPCR SARS-CoV-2	2960000000
4	Nasopharyngeal fluid	100 mg/kg BID	MF36	RT-qPCR SARS-CoV-2	676000000
5	Nasopharyngeal fluid	100 mg/kg BID	MF36	RT-qPCR SARS-CoV-2	115600000
6	Nasopharyngeal fluid	100 mg/kg BID	MF36	RT-qPCR SARS-CoV-2	5540000
7	Nasopharyngeal fluid	100 mg/kg BID	MF36	RT-qPCR SARS-CoV-2	1196000
1	Tracheal Fluid	100 mg/kg BID	MF36	RT-qPCR SARS-CoV-2	4.61443e+06
2	Tracheal Fluid	100 mg/kg BID	MF36	RT-qPCR SARS-CoV-2	6.77915e+06
3	Tracheal Fluid	100 mg/kg BID	MF36	RT-qPCR SARS-CoV-2	872000
4	Tracheal Fluid	100 mg/kg BID	MF36	RT-qPCR SARS-CoV-2	24000
5	Tracheal Fluid	100 mg/kg BID	MF36	RT-qPCR SARS-CoV-2	86200
6	Tracheal Fluid	100 mg/kg BID	MF36	RT-qPCR SARS-CoV-2	49800
7	Tracheal Fluid	100 mg/kg BID	MF36	RT-qPCR SARS-CoV-2	179400
BL	Nasopharyngeal fluid	100 mg/kg BID	MF36	RT-qPCR SARS-CoV-2	<LOD
BL	Tracheal Fluid	100 mg/kg BID	MF36	RT-qPCR SARS-CoV-2	<LOD
3	BAL supernatant	100 mg/kg BID	MF37	RT-qPCR SARS-CoV-2	1660000
1	Nasopharyngeal fluid	100 mg/kg BID	MF37	RT-qPCR SARS-CoV-2	56900.1
2	Nasopharyngeal fluid	100 mg/kg BID	MF37	RT-qPCR SARS-CoV-2	5.17022e+06
3	Nasopharyngeal fluid	100 mg/kg BID	MF37	RT-qPCR SARS-CoV-2	16900000
4	Nasopharyngeal fluid	100 mg/kg BID	MF37	RT-qPCR SARS-CoV-2	438000
5	Nasopharyngeal fluid	100 mg/kg BID	MF37	RT-qPCR SARS-CoV-2	15260
6	Nasopharyngeal fluid	100 mg/kg BID	MF37	RT-qPCR SARS-CoV-2	212000
7	Nasopharyngeal fluid	100 mg/kg BID	MF37	RT-qPCR SARS-CoV-2	<LOD
1	Tracheal Fluid	100 mg/kg BID	MF37	RT-qPCR SARS-CoV-2	8.17601e+06
2	Tracheal Fluid	100 mg/kg BID	MF37	RT-qPCR SARS-CoV-2	3.65682e+07
3	Tracheal Fluid	100 mg/kg BID	MF37	RT-qPCR SARS-CoV-2	10220000
4	Tracheal Fluid	100 mg/kg BID	MF37	RT-qPCR SARS-CoV-2	90400
5	Tracheal Fluid	100 mg/kg BID	MF37	RT-qPCR SARS-CoV-2	33800
6	Tracheal Fluid	100 mg/kg BID	MF37	RT-qPCR SARS-CoV-2	22800
7	Tracheal Fluid	100 mg/kg BID	MF37	RT-qPCR SARS-CoV-2	580000
BL	Nasopharyngeal fluid	100 mg/kg BID	MF37	RT-qPCR SARS-CoV-2	<LOD
BL	Tracheal Fluid	100 mg/kg BID	MF37	RT-qPCR SARS-CoV-2	<LOD
3	BAL supernatant	150 mg/kg BID	MF38	RT-qPCR SARS-CoV-2	4020000
1	Nasopharyngeal fluid	150 mg/kg BID	MF38	RT-qPCR SARS-CoV-2	694836
2	Nasopharyngeal fluid	150 mg/kg BID	MF38	RT-qPCR SARS-CoV-2	3.74373e+07
3	Nasopharyngeal fluid	150 mg/kg BID	MF38	RT-qPCR SARS-CoV-2	608000000
4	Nasopharyngeal fluid	150 mg/kg BID	MF38	RT-qPCR SARS-CoV-2	348000000
5	Nasopharyngeal fluid	150 mg/kg BID	MF38	RT-qPCR SARS-CoV-2	1210000
6	Nasopharyngeal fluid	150 mg/kg BID	MF38	RT-qPCR SARS-CoV-2	2880000
7	Nasopharyngeal fluid	150 mg/kg BID	MF38	RT-qPCR SARS-CoV-2	6240000
1	Tracheal Fluid	150 mg/kg BID	MF38	RT-qPCR SARS-CoV-2	4.04572e+06
2	Tracheal Fluid	150 mg/kg BID	MF38	RT-qPCR SARS-CoV-2	4.64791e+06
3	Tracheal Fluid	150 mg/kg BID	MF38	RT-qPCR SARS-CoV-2	880000
4	Tracheal Fluid	150 mg/kg BID	MF38	RT-qPCR SARS-CoV-2	171600
5	Tracheal Fluid	150 mg/kg BID	MF38	RT-qPCR SARS-CoV-2	19760
6	Tracheal Fluid	150 mg/kg BID	MF38	RT-qPCR SARS-CoV-2	37800
7	Tracheal Fluid	150 mg/kg BID	MF38	RT-qPCR SARS-CoV-2	17700
BL	Nasopharyngeal fluid	150 mg/kg BID	MF38	RT-qPCR SARS-CoV-2	<LOD
BL	Tracheal Fluid	150 mg/kg BID	MF38	RT-qPCR SARS-CoV-2	<LOD
3	BAL supernatant	150 mg/kg BID	MF39	RT-qPCR SARS-CoV-2	10340000
1	Nasopharyngeal fluid	150 mg/kg BID	MF39	RT-qPCR SARS-CoV-2	1.50899e+08
2	Nasopharyngeal fluid	150 mg/kg BID	MF39	RT-qPCR SARS-CoV-2	1.96298e+08
3	Nasopharyngeal fluid	150 mg/kg BID	MF39	RT-qPCR SARS-CoV-2	384000000
4	Nasopharyngeal fluid	150 mg/kg BID	MF39	RT-qPCR SARS-CoV-2	716000000
5	Nasopharyngeal fluid	150 mg/kg BID	MF39	RT-qPCR SARS-CoV-2	9060000
6	Nasopharyngeal fluid	150 mg/kg BID	MF39	RT-qPCR SARS-CoV-2	29200000
7	Nasopharyngeal fluid	150 mg/kg BID	MF39	RT-qPCR SARS-CoV-2	40200000
1	Tracheal Fluid	150 mg/kg BID	MF39	RT-qPCR SARS-CoV-2	1.22351e+08
2	Tracheal Fluid	150 mg/kg BID	MF39	RT-qPCR SARS-CoV-2	2.95702e+08
3	Tracheal Fluid	150 mg/kg BID	MF39	RT-qPCR SARS-CoV-2	6780000
4	Tracheal Fluid	150 mg/kg BID	MF39	RT-qPCR SARS-CoV-2	4640000
5	Tracheal Fluid	150 mg/kg BID	MF39	RT-qPCR SARS-CoV-2	790000
6	Tracheal Fluid	150 mg/kg BID	MF39	RT-qPCR SARS-CoV-2	324000
7	Tracheal Fluid	150 mg/kg BID	MF39	RT-qPCR SARS-CoV-2	1292000
BL	Nasopharyngeal fluid	150 mg/kg BID	MF39	RT-qPCR SARS-CoV-2	<LOD
BL	Tracheal Fluid	150 mg/kg BID	MF39	RT-qPCR SARS-CoV-2	<LOD
3	BAL supernatant	150 mg/kg BID	MF40	RT-qPCR SARS-CoV-2	3320000
1	Nasopharyngeal fluid	150 mg/kg BID	MF40	RT-qPCR SARS-CoV-2	5.08229e+06
2	Nasopharyngeal fluid	150 mg/kg BID	MF40	RT-qPCR SARS-CoV-2	5.92264e+07
3	Nasopharyngeal fluid	150 mg/kg BID	MF40	RT-qPCR SARS-CoV-2	222000000
4	Nasopharyngeal fluid	150 mg/kg BID	MF40	RT-qPCR SARS-CoV-2	50000000
5	Nasopharyngeal fluid	150 mg/kg BID	MF40	RT-qPCR SARS-CoV-2	360000
6	Nasopharyngeal fluid	150 mg/kg BID	MF40	RT-qPCR SARS-CoV-2	<LOD
7	Nasopharyngeal fluid	150 mg/kg BID	MF40	RT-qPCR SARS-CoV-2	760000
1	Tracheal Fluid	150 mg/kg BID	MF40	RT-qPCR SARS-CoV-2	681912
2	Tracheal Fluid	150 mg/kg BID	MF40	RT-qPCR SARS-CoV-2	7.35829e+06
3	Tracheal Fluid	150 mg/kg BID	MF40	RT-qPCR SARS-CoV-2	3620000
4	Tracheal Fluid	150 mg/kg BID	MF40	RT-qPCR SARS-CoV-2	808000
5	Tracheal Fluid	150 mg/kg BID	MF40	RT-qPCR SARS-CoV-2	<LOD
6	Tracheal Fluid	150 mg/kg BID	MF40	RT-qPCR SARS-CoV-2	<LOD
7	Tracheal Fluid	150 mg/kg BID	MF40	RT-qPCR SARS-CoV-2	<LOD
BL	Nasopharyngeal fluid	150 mg/kg BID	MF40	RT-qPCR SARS-CoV-2	<LOD
BL	Tracheal Fluid	150 mg/kg BID	MF40	RT-qPCR SARS-CoV-2	<LOD
3	BAL supernatant	150 mg/kg BID	MF41	RT-qPCR SARS-CoV-2	342000
1	Nasopharyngeal fluid	150 mg/kg BID	MF41	RT-qPCR SARS-CoV-2	1.21851e+07
2	Nasopharyngeal fluid	150 mg/kg BID	MF41	RT-qPCR SARS-CoV-2	7.78515e+06
3	Nasopharyngeal fluid	150 mg/kg BID	MF41	RT-qPCR SARS-CoV-2	772000000
4	Nasopharyngeal fluid	150 mg/kg BID	MF41	RT-qPCR SARS-CoV-2	98200000
5	Nasopharyngeal fluid	150 mg/kg BID	MF41	RT-qPCR SARS-CoV-2	63600000
6	Nasopharyngeal fluid	150 mg/kg BID	MF41	RT-qPCR SARS-CoV-2	46400000
7	Nasopharyngeal fluid	150 mg/kg BID	MF41	RT-qPCR SARS-CoV-2	37000000
1	Tracheal Fluid	150 mg/kg BID	MF41	RT-qPCR SARS-CoV-2	9.03692e+06
2	Tracheal Fluid	150 mg/kg BID	MF41	RT-qPCR SARS-CoV-2	2.01289e+07
3	Tracheal Fluid	150 mg/kg BID	MF41	RT-qPCR SARS-CoV-2	12860000
4	Tracheal Fluid	150 mg/kg BID	MF41	RT-qPCR SARS-CoV-2	37400000
5	Tracheal Fluid	150 mg/kg BID	MF41	RT-qPCR SARS-CoV-2	54400
6	Tracheal Fluid	150 mg/kg BID	MF41	RT-qPCR SARS-CoV-2	328000
7	Tracheal Fluid	150 mg/kg BID	MF41	RT-qPCR SARS-CoV-2	828000
BL	Nasopharyngeal fluid	150 mg/kg BID	MF41	RT-qPCR SARS-CoV-2	<LOD
BL	Tracheal Fluid	150 mg/kg BID	MF41	RT-qPCR SARS-CoV-2	<LOD
3	BAL supernatant	150 mg/kg BID	MF42	RT-qPCR SARS-CoV-2	2120000
1	Nasopharyngeal fluid	150 mg/kg BID	MF42	RT-qPCR SARS-CoV-2	7.04991e+06
2	Nasopharyngeal fluid	150 mg/kg BID	MF42	RT-qPCR SARS-CoV-2	1.02281e+08
3	Nasopharyngeal fluid	150 mg/kg BID	MF42	RT-qPCR SARS-CoV-2	185200000
4	Nasopharyngeal fluid	150 mg/kg BID	MF42	RT-qPCR SARS-CoV-2	10700000
5	Nasopharyngeal fluid	150 mg/kg BID	MF42	RT-qPCR SARS-CoV-2	9980
6	Nasopharyngeal fluid	150 mg/kg BID	MF42	RT-qPCR SARS-CoV-2	<LOD
7	Nasopharyngeal fluid	150 mg/kg BID	MF42	RT-qPCR SARS-CoV-2	626000
1	Tracheal Fluid	150 mg/kg BID	MF42	RT-qPCR SARS-CoV-2	502098
2	Tracheal Fluid	150 mg/kg BID	MF42	RT-qPCR SARS-CoV-2	40462.2
3	Tracheal Fluid	150 mg/kg BID	MF42	RT-qPCR SARS-CoV-2	4040
4	Tracheal Fluid	150 mg/kg BID	MF42	RT-qPCR SARS-CoV-2	72000
5	Tracheal Fluid	150 mg/kg BID	MF42	RT-qPCR SARS-CoV-2	<LOD
6	Tracheal Fluid	150 mg/kg BID	MF42	RT-qPCR SARS-CoV-2	<LOD
7	Tracheal Fluid	150 mg/kg BID	MF42	RT-qPCR SARS-CoV-2	<LOD
BL	Nasopharyngeal fluid	150 mg/kg BID	MF42	RT-qPCR SARS-CoV-2	<LOD
BL	Tracheal Fluid	150 mg/kg BID	MF42	RT-qPCR SARS-CoV-2	<LOD

## Sheet: Sup Fig S5g,h; S9d
Supplementary figure S5g,h; S9d
Day post exposure	Lung lobe	Group	Animal ID	Assay	SARS-CoV-2 viral load (copies/mg)
7	Right	Control	MF13	RT-qPCR SARS-CoV-2	3789
7	Left	Control	MF13	RT-qPCR SARS-CoV-2	458694
7	Right	Control	MF14	RT-qPCR SARS-CoV-2	2533066
7	Left	Control	MF14	RT-qPCR SARS-CoV-2	7529777
7	Right	Control	MF15	RT-qPCR SARS-CoV-2	<LOD
7	Left	Control	MF15	RT-qPCR SARS-CoV-2	881986
7	Right	Control	MF16	RT-qPCR SARS-CoV-2	7449
7	Left	Control	MF16	RT-qPCR SARS-CoV-2	230023
7	Right	Control	MF17	RT-qPCR SARS-CoV-2	208774
7	Left	Control	MF17	RT-qPCR SARS-CoV-2	226198
6	Right	180 mg/kg BID	MF18	RT-qPCR SARS-CoV-2	1769607422
6	Left	180 mg/kg BID	MF18	RT-qPCR SARS-CoV-2	1047652421
7	Right	180 mg/kg BID	MF19	RT-qPCR SARS-CoV-2	83470
7	Left	180 mg/kg BID	MF19	RT-qPCR SARS-CoV-2	3112468
7	Right	180 mg/kg BID	MF20	RT-qPCR SARS-CoV-2	9873
7	Left	180 mg/kg BID	MF20	RT-qPCR SARS-CoV-2	19907629
7	Right	180 mg/kg BID	MF21	RT-qPCR SARS-CoV-2	1498357
7	Left	180 mg/kg BID	MF21	RT-qPCR SARS-CoV-2	177100
5	Right	180 mg/kg BID	MF22	RT-qPCR SARS-CoV-2	598505029
5	Left	180 mg/kg BID	MF22	RT-qPCR SARS-CoV-2	308776856
7	Right	150 mg/kg BID	MF23	RT-qPCR SARS-CoV-2	20793727
7	Left	150 mg/kg BID	MF23	RT-qPCR SARS-CoV-2	424130
7	Right	150 mg/kg BID	MF24	RT-qPCR SARS-CoV-2	3703889
7	Left	150 mg/kg BID	MF24	RT-qPCR SARS-CoV-2	8330893
4	Right	150 mg/kg BID	MF25	RT-qPCR SARS-CoV-2	754522
4	Left	150 mg/kg BID	MF25	RT-qPCR SARS-CoV-2	632020521
7	Right	150 mg/kg BID	MF26	RT-qPCR SARS-CoV-2	138739
7	Left	150 mg/kg BID	MF26	RT-qPCR SARS-CoV-2	104216
6	Right	150 mg/kg BID	MF27	RT-qPCR SARS-CoV-2	3697491415
6	Left	150 mg/kg BID	MF27	RT-qPCR SARS-CoV-2	1087265334
7	Right	Control	MF28	RT-qPCR SARS-CoV-2	<LOD
7	Left	Control	MF28	RT-qPCR SARS-CoV-2	<LOD
7	Right	Control	MF29	RT-qPCR SARS-CoV-2	184388
7	Left	Control	MF29	RT-qPCR SARS-CoV-2	3551467
7	Right	Control	MF30	RT-qPCR SARS-CoV-2	817918
7	Left	Control	MF30	RT-qPCR SARS-CoV-2	<LOD
7	Right	100 mg/kg BID	MF33	RT-qPCR SARS-CoV-2	<LOD
7	Left	100 mg/kg BID	MF33	RT-qPCR SARS-CoV-2	11942738
7	Right	100 mg/kg BID	MF34	RT-qPCR SARS-CoV-2	31731
7	Left	100 mg/kg BID	MF34	RT-qPCR SARS-CoV-2	26702443
7	Right	100 mg/kg BID	MF35	RT-qPCR SARS-CoV-2	2311295
7	Left	100 mg/kg BID	MF35	RT-qPCR SARS-CoV-2	70275
7	Right	100 mg/kg BID	MF36	RT-qPCR SARS-CoV-2	278095
7	Left	100 mg/kg BID	MF36	RT-qPCR SARS-CoV-2	<LOD
7	Right	100 mg/kg BID	MF37	RT-qPCR SARS-CoV-2	26342
7	Left	100 mg/kg BID	MF37	RT-qPCR SARS-CoV-2	626702
7	Right	150 mg/kg BID	MF38	RT-qPCR SARS-CoV-2	333885
7	Left	150 mg/kg BID	MF38	RT-qPCR SARS-CoV-2	726574
7	Right	150 mg/kg BID	MF39	RT-qPCR SARS-CoV-2	409622
7	Left	150 mg/kg BID	MF39	RT-qPCR SARS-CoV-2	1698482
7	Right	150 mg/kg BID	MF40	RT-qPCR SARS-CoV-2	50282962
7	Left	150 mg/kg BID	MF40	RT-qPCR SARS-CoV-2	47631930
7	Right	150 mg/kg BID	MF41	RT-qPCR SARS-CoV-2	<LOD
7	Left	150 mg/kg BID	MF41	RT-qPCR SARS-CoV-2	4800193
7	Right	150 mg/kg BID	MF42	RT-qPCR SARS-CoV-2	57201722
7	Left	150 mg/kg BID	MF42	RT-qPCR SARS-CoV-2	624843

## Sheet: Sup Fig S5h; S9a
Supplementary figure S5h; S9a
Day post exposure	Product	Group	Animal ID	Assay	FPV lung concentration (µg/mg)
7	Lung lobe Right	Control	MF13	FPV dosage	0
7	Lung lobe Left	Control	MF13	FPV dosage	0
7	Lung lobe Right	Control	MF14	FPV dosage	0
7	Lung lobe Left	Control	MF14	FPV dosage	0
7	Lung lobe Right	Control	MF15	FPV dosage	0
7	Lung lobe Left	Control	MF15	FPV dosage	0
7	Lung lobe Right	Control	MF16	FPV dosage	0
7	Lung lobe Left	Control	MF16	FPV dosage	0
7	Lung lobe Right	Control	MF17	FPV dosage	0
7	Lung lobe Left	Control	MF17	FPV dosage	0
6	Lung lobe Right	180 mg/kg BID	MF18	FPV dosage	2071.7
6	Lung lobe Left	180 mg/kg BID	MF18	FPV dosage	3209.3
7	Lung lobe Right	180 mg/kg BID	MF19	FPV dosage	94.8
7	Lung lobe Left	180 mg/kg BID	MF19	FPV dosage	89.8
7	Lung lobe Right	180 mg/kg BID	MF20	FPV dosage	101.9
7	Lung lobe Left	180 mg/kg BID	MF20	FPV dosage	130.7
7	Lung lobe Right	180 mg/kg BID	MF21	FPV dosage	106.7
7	Lung lobe Left	180 mg/kg BID	MF21	FPV dosage	141.8
5	Lung lobe Right	180 mg/kg BID	MF22	FPV dosage	985.6
5	Lung lobe Left	180 mg/kg BID	MF22	FPV dosage	706
7	Lung lobe Right	150 mg/kg BID	MF23	FPV dosage	190.4
7	Lung lobe Left	150 mg/kg BID	MF23	FPV dosage	279.7
7	Lung lobe Right	150 mg/kg BID	MF24	FPV dosage	123.2
7	Lung lobe Left	150 mg/kg BID	MF24	FPV dosage	86.4
4	Lung lobe Right	150 mg/kg BID	MF25	FPV dosage	816.2
4	Lung lobe Left	150 mg/kg BID	MF25	FPV dosage	1189.9
7	Lung lobe Right	150 mg/kg BID	MF26	FPV dosage	68.4
7	Lung lobe Left	150 mg/kg BID	MF26	FPV dosage	87.8
6	Lung lobe Right	150 mg/kg BID	MF27	FPV dosage	1379.2
6	Lung lobe Left	150 mg/kg BID	MF27	FPV dosage	1469.9
7	Lung lobe Right	Control	MF28	FPV dosage	0
7	Lung lobe Left	Control	MF28	FPV dosage	0
7	Lung lobe Right	Control	MF29	FPV dosage	0
7	Lung lobe Left	Control	MF29	FPV dosage	0
7	Lung lobe Right	Control	MF30	FPV dosage	0
7	Lung lobe Left	Control	MF30	FPV dosage	0
7	Lung lobe Right	100 mg/kg BID	MF33	FPV dosage	1.9
7	Lung lobe Left	100 mg/kg BID	MF33	FPV dosage	0
7	Lung lobe Right	100 mg/kg BID	MF34	FPV dosage	17.9
7	Lung lobe Left	100 mg/kg BID	MF34	FPV dosage	17.4
7	Lung lobe Right	100 mg/kg BID	MF35	FPV dosage	0
7	Lung lobe Left	100 mg/kg BID	MF35	FPV dosage	0
7	Lung lobe Right	100 mg/kg BID	MF36	FPV dosage	98.4
7	Lung lobe Left	100 mg/kg BID	MF36	FPV dosage	84.9
7	Lung lobe Right	100 mg/kg BID	MF37	FPV dosage	0
7	Lung lobe Left	100 mg/kg BID	MF37	FPV dosage	0
7	Lung lobe Right	150 mg/kg BID	MF38	FPV dosage	110.2
7	Lung lobe Left	150 mg/kg BID	MF38	FPV dosage	28.5
7	Lung lobe Right	150 mg/kg BID	MF39	FPV dosage	310
7	Lung lobe Left	150 mg/kg BID	MF39	FPV dosage	170.2
7	Lung lobe Right	150 mg/kg BID	MF40	FPV dosage	35.9
7	Lung lobe Left	150 mg/kg BID	MF40	FPV dosage	19.4
7	Lung lobe Right	150 mg/kg BID	MF41	FPV dosage	183.7
7	Lung lobe Left	150 mg/kg BID	MF41	FPV dosage	161.6
7	Lung lobe Right	150 mg/kg BID	MF42	FPV dosage	100.2
7	Lung lobe Left	150 mg/kg BID	MF42	FPV dosage	105.5

[truncated: 9 more sheets: Fig. 4f,g,h; 5b; Sup Fig 5e,f, Fig 5a; Sup Fig 8, Sup Fig S1, Fig 5C, Fig 5d, Fig 4i; Sup Fig S7, Fig S6, Fig S10a,b, Sup Fig S4]
